# Supplementary material for: Expanding the scope of plant genome engineering with Cas12a orthologs and highly multiplexable editing systems
Source: Nat Commun. 2021 Mar 29;12:1944. doi: 10.1038/s41467-021-22330-w (PMC8007695; doi:10.1038/s41467-021-22330-w)
Supplement: Supplementary file 3 — Supplementary Data 1 [file 41467_2021_22330_MOESM3_ESM.xlsx]

## Sheet: Sheet1
Supplementary Data 1. Genome editing efficiencies of Cas12a in rice protoplasts
Target site	crRNA	PAM	Cas12a	Editing efficiency %1	Assay	Figure	Note
OsDEP1-TTTC	CAGAAAGAGAAGGAGGCACAGAT	TTTC	Lb	31.93	NGS2	1b
			Er	34.08	NGS	1b
			Lb5	28.83	NGS	1b
			Bs	20.13	NGS	1b
			Mb2	19.69	NGS	1b
			Ts	17.13	NGS	1b
			Ml	13.92	NGS	1b
			Bo	7.82	NGS	1b
			Mb	7.22	NGS	1b
			CMa	2.71	NGS	1b
			Lb	26.51	NGS	1b	Deletion only
			Er	27.86	NGS	1b	Deletion only
			Lb5	23.64	NGS	1b	Deletion only
			Bs	16.68	NGS	1b	Deletion only
			Mb2	15.47	NGS	1b	Deletion only
			Ts	13.99	NGS	1b	Deletion only
			Ml	10.4	NGS	1b	Deletion only
			Bo	6.42	NGS	1b	Deletion only
			Mb	5.05	NGS	1b	Deletion only
			CMa	1.31	NGS	1b	Deletion only
OsEPFL9-TTTG	AAGAAGGGTTATGGCCAATGCTT	TTTG	Lb	34.87	NGS	1b
			Er	22.27	NGS	1b
			Lb5	29.11	NGS	1b
			Bs	21.78	NGS	1b
			Mb2	22.95	NGS	1b
			Ts	11.48	NGS	1b
			Ml	20.09	NGS	1b
			Bo	15.21	NGS	1b
			Mb	10.05	NGS	1b
			CMa	5.05	NGS	1b
			Lb	31.33	NGS	1b	Deletion only
			Er	19.51	NGS	1b	Deletion only
			Lb5	25.93	NGS	1b	Deletion only
			Bs	19.03	NGS	1b	Deletion only
			Mb2	19.69	NGS	1b	Deletion only
			Ts	9.44	NGS	1b	Deletion only
			Ml	17.03	NGS	1b	Deletion only
			Bo	13.07	NGS	1b	Deletion only
			Mb	8.37	NGS	1b	Deletion only
			CMa	3.87	NGS	1b	Deletion only
OsROC5-GTTG	CTGGGCTCGGCGTCCTCGACGTC	GTTG	Lb	1.57	NGS	2a
			Er	3.23	NGS	2a
			Lb5	1.41	NGS	2a
			Bs	1.66	NGS	2a
			Mb2	7.09	NGS	2a
			Ts	1.72	NGS	2a
			Ml	1.08	NGS	2a
			Bo	1.16	NGS	2a
			Mb	3.81	NGS	2a
			CMa	0.81	NGS	2a
			Lb	0.56	NGS	2a	Deletion only
			Er	2.34	NGS	2a	Deletion only
			Lb5	0.45	NGS	2a	Deletion only
			Bs	0.78	NGS	2a	Deletion only
			Mb2	5.54	NGS	2a	Deletion only
			Ts	0.98	NGS	2a	Deletion only
			Ml	0.28	NGS	2a	Deletion only
			Bo	0.32	NGS	2a	Deletion only
			Mb	2.93	NGS	2a	Deletion only
			CMa	0.04	NGS	2a	Deletion only
OsDEP1-GTTC	CTCAAGGTGAGCGCCCCGCGGCG	GTTC	Lb	2.88	NGS	2a
			Er	2.38	NGS	2a
			Lb5	5.07	NGS	2a
			Bs	3.01	NGS	2a
			Mb2	12.99	NGS	2a
			Ts	2.53	NGS	2a
			Ml	2.63	NGS	2a
			Bo	2.46	NGS	2a
			Mb	3.49	NGS	2a
			CMa	2.35	NGS	2a
			Lb	1.94	NGS	2a	Deletion only
			Er	1.14	NGS	2a	Deletion only
			Lb5	3.4	NGS	2a	Deletion only
			Bs	1.71	NGS	2a	Deletion only
			Mb2	9.98	NGS	2a	Deletion only
			Ts	1.63	NGS	2a	Deletion only
			Ml	1.3	NGS	2a	Deletion only
			Bo	1.2	NGS	2a	Deletion only
			Mb	2.36	NGS	2a	Deletion only
			CMa	1.2	NGS	2a	Deletion only
OsEPFL9-TTTG	AAGAAGGGTTATGGCCAATGCTT	TTTG	Er	25.34	RFLP3	1c, 1d
OsEPFL9-TTTG-MM1	TTGAAGGGTTATGGCCAATGCTT		Er	0.61	RFLP	1c, 1d
OsEPFL9-TTTG-MM2	AAGATCGGTTATGGCCAATGCTT		Er	0.88	RFLP	1c, 1d
OsEPFL9-TTTG-MM3	AAGAAGGGAAATGGCCAATGCTT		Er	0.85	RFLP	1c, 1d
OsEPFL9-TTTG-MM4	AAGAAGGGTTATTACCAATGCTT		Er	0.64	RFLP	1c, 1d
OsEPFL9-TTTG-MM5	AAGAAGGGTTATGGCCTCTGCTT		Er	0.37	RFLP	1c, 1d
OsEPFL9-TTTG-MM6	AAGAAGGGTTATGGCCAATGGAT		Er	30.39	RFLP	1c, 1d
OsEPFL9-TTTG-15 nt	AAGAAGGGTTATGGC		Er	0.32	RFLP	1c, 1d
OsEPFL9-TTTG-17 nt	AAGAAGGGTTATGGCCA		Er	0.73	RFLP	1c, 1d
OsEPFL9-TTTG-19 nt	AAGAAGGGTTATGGCCAAT		Er	22.67	RFLP	1c, 1d
OsEPFL9-TTTG-21 nt	AAGAAGGGTTATGGCCAATGC		Er	32.02	RFLP	1c, 1d
OsEPFL9-TTTG	AAGAAGGGTTATGGCCAATGCTT		Lb5	14.66	RFLP	1c, 1d
OsEPFL9-TTTG-MM1	TTGAAGGGTTATGGCCAATGCTT		Lb5	1.05	RFLP	1c, 1d
OsEPFL9-TTTG-MM2	AAGATCGGTTATGGCCAATGCTT		Lb5	3.12	RFLP	1c, 1d
OsEPFL9-TTTG-MM3	AAGAAGGGAAATGGCCAATGCTT		Lb5	1.18	RFLP	1c, 1d
OsEPFL9-TTTG-MM4	AAGAAGGGTTATTACCAATGCTT		Lb5	3.17	RFLP	1c, 1d
OsEPFL9-TTTG-MM5	AAGAAGGGTTATGGCCTCTGCTT		Lb5	0.69	RFLP	1c, 1d
OsEPFL9-TTTG-MM6	AAGAAGGGTTATGGCCAATGGAT		Lb5	4.25	RFLP	1c, 1d
OsEPFL9-TTTG-15 nt	AAGAAGGGTTATGGC		Lb5	2.91	RFLP	1c, 1d
OsEPFL9-TTTG-17 nt	AAGAAGGGTTATGGCCA		Lb5	4.85	RFLP	1c, 1d
OsEPFL9-TTTG-19 nt	AAGAAGGGTTATGGCCAAT		Lb5	7.66	RFLP	1c, 1d
OsEPFL9-TTTG-21 nt	AAGAAGGGTTATGGCCAATGC		Lb5	4.93	RFLP	1c, 1d
OsEPFL9-TTTG	AAGAAGGGTTATGGCCAATGCTT		Bs	20.73	RFLP	1c, 1d
OsEPFL9-TTTG-MM1	TTGAAGGGTTATGGCCAATGCTT		Bs	2.09	RFLP	1c, 1d
OsEPFL9-TTTG-MM2	AAGATCGGTTATGGCCAATGCTT		Bs	2.35	RFLP	1c, 1d
OsEPFL9-TTTG-MM3	AAGAAGGGAAATGGCCAATGCTT		Bs	1.67	RFLP	1c, 1d
OsEPFL9-TTTG-MM4	AAGAAGGGTTATTACCAATGCTT		Bs	1.41	RFLP	1c, 1d
OsEPFL9-TTTG-MM5	AAGAAGGGTTATGGCCTCTGCTT		Bs	1.01	RFLP	1c, 1d
OsEPFL9-TTTG-MM6	AAGAAGGGTTATGGCCAATGGAT		Bs	29.21	RFLP	1c, 1d
OsEPFL9-TTTG-15 nt	AAGAAGGGTTATGGC		Bs	0.99	RFLP	1c, 1d
OsEPFL9-TTTG-17 nt	AAGAAGGGTTATGGCCA		Bs	1.23	RFLP	1c, 1d
OsEPFL9-TTTG-19 nt	AAGAAGGGTTATGGCCAAT		Bs	12.25	RFLP	1c, 1d
OsEPFL9-TTTG-21 nt	AAGAAGGGTTATGGCCAATGC		Bs	25.42	RFLP	1c, 1d
OsEPFL9-TTTG	AAGAAGGGTTATGGCCAATGCTT		Mb2	61.88	RFLP	1c, 1d
OsEPFL9-TTTG-MM1	TTGAAGGGTTATGGCCAATGCTT		Mb2	5.69	RFLP	1c, 1d
OsEPFL9-TTTG-MM2	AAGATCGGTTATGGCCAATGCTT		Mb2	0.6	RFLP	1c, 1d
OsEPFL9-TTTG-MM3	AAGAAGGGAAATGGCCAATGCTT		Mb2	1.92	RFLP	1c, 1d
OsEPFL9-TTTG-MM4	AAGAAGGGTTATTACCAATGCTT		Mb2	1.4	RFLP	1c, 1d
OsEPFL9-TTTG-MM5	AAGAAGGGTTATGGCCTCTGCTT		Mb2	1.83	RFLP	1c, 1d
OsEPFL9-TTTG-MM6	AAGAAGGGTTATGGCCAATGGAT		Mb2	53.82	RFLP	1c, 1d
OsEPFL9-TTTG-15 nt	AAGAAGGGTTATGGC		Mb2	0.88	RFLP	1c, 1d
OsEPFL9-TTTG-17 nt	AAGAAGGGTTATGGCCA		Mb2	11.12	RFLP	1c, 1d
OsEPFL9-TTTG-19 nt	AAGAAGGGTTATGGCCAAT		Mb2	50.29	RFLP	1c, 1d
OsEPFL9-TTTG-21 nt	AAGAAGGGTTATGGCCAATGC		Mb2	47.55	RFLP	1c, 1d
ATTA-1 (Os02g54120-ATTA)	TCAGGTTCAGAATGCTGGTCCCC	ATTA	Mb2	16.33	RFLP	2b
ATTA-2 (Os04g45720-ATTA)	CCGGTGAAAAGGACCTTGTCCCA	ATTA	Mb2	25.03	RFLP	2b
ATTC-1 (Os01g02420-ATTC)	TGGGGCCTTGCAAGGTCACCTCC	ATTC	Mb2	38	RFLP	2b
ATTC-2 (Os06g22970-ATTC)	GTCTCCCTGCAAACCACCGCGCA	ATTC	Mb2	48.27	RFLP	2b
ATTG-1 (Os12g01480-ATTG)	CCGGCAGCTAATAGGGATCTAAA	ATTG	Mb2	4.97	RFLP	2b
ATTG-2 (Os11g44260-ATTG)	GGGCATGGAGACAGGAGACATAG	ATTG	Mb2	25.83	RFLP	2b
CTTA-1 (Os07g47284-CTTA)	TACGTGGAAACAATGACAGTTCA	CTTA	Mb2	26.23	RFLP	2b
CTTA-2 (Os05g36070-CTTA)	ACCCTGTGTGAATGGTCAGTAAG	CTTA	Mb2	27.73	RFLP	2b
CTTC-1 (Os09g37860-CTTC)	TCCTGAGGAGCAAGAGCCATCAC	CTTC	Mb2	47.13	RFLP	2b
CTTC-2 (Os02g46610-CTTC)	TGTATCTCCGACACCCGGATCAC	CTTC	Mb2	14.93	RFLP	2b
CTTG-1 (Os12g16490-CTTG)	GATGATGCATCAGGTACTAGAAC	CTTG	Mb2	63.2	RFLP	2b
CTTG-2 (Os07g40790-CTTG)	GCACCATATGCTTGCTGATCAAA	CTTG	Mb2	35.77	RFLP	2b
GTTA-1 (Os12g12600-GTTA)	TAATATTGGATCCACCGATTTAA	GTTA	Mb2	4.23	RFLP	2b
GTTA-2 (Os08g01020-GTTA)	GTATTTCTGAATTTCATGCCCAA	GTTA	Mb2	2.6	RFLP	2b
GTTC-1 (Os11g19880-GTTC)	TTCACAATCTTATAGTCACTGAA	GTTC	Mb2	0.47	RFLP	2b
GTTC-2 (Os03g52910-GTTC)	TGAATGCTCCGGGAGCCGTAGAA	GTTC	Mb2	26.1	RFLP	2b
GTTG-1 (Os12g24050-GTTG)	AGCATATGGTTGTAACTTCAGAA	GTTG	Mb2	53.37	RFLP	2b
GTTG-2 (Os11g23770-GTTG)	GGTCGTCGTGCTCGAAACTAAAA	GTTG	Mb2	7.7	RFLP	2b
OsPDS-TATG	AAGTGATGTCTGAGGATTAACAC	TATG	Lb-RVR	11.07	RFLP	2d
			Er-RVR	3.08	RFLP	2d
			Lb5-RVR	17.48	RFLP	2d
			Bs-RVR	16.37	RFLP	2d
			Mb2-RVR	23.04	RFLP	2d
OsROC5-TATG	ATCTCTCACTAAACCATCAATGG		Lb-RVR	9.63	RFLP	2d
			Er-RVR	0.4	RFLP	2d
			Lb5-RVR	11.62	RFLP	2d
			Bs-RVR	6.16	RFLP	2d
			Mb2-RVR	15.6	RFLP	2d
OsPDS-TATA	TTTGATTGGCTTTTCTGCAGGTT	TATA	Lb-RVR	8.14	RFLP	2d
			Er-RVR	16.93	RFLP	2d
			Lb5-RVR	12.59	RFLP	2d
			Bs-RVR	18.13	RFLP	2d
			Mb2-RVR	25.78	RFLP	2d
OsEPFL9-TATA	AATCGGAGGCTGGTGCAATGGCT		Lb-RVR	0.28	RFLP	2d
			Er-RVR	4.92	RFLP	2d
			Lb5-RVR	14.11	RFLP	2d
			Bs-RVR	6.91	RFLP	2d
			Mb2-RVR	26.76	RFLP	2d
OsPDS-TATC	AAACTCTTTCATCGATAAGGTAG	TATC	Lb-RVR	0.05	RFLP	2d
			Er-RVR	1.38	RFLP	2d
			Lb5-RVR	0.8	RFLP	2d
			Bs-RVR	2.5	RFLP	2d
			Mb2-RVR	34.89	RFLP	2d
OsDEP1-TATC	TGCATTTCATGTCTTTGCTACTG		Lb-RVR	0.27	RFLP	2d
			Er-RVR	0.42	RFLP	2d
			Lb5-RVR	0.31	RFLP	2d
			Bs-RVR	0.4	RFLP	2d
			Mb2-RVR	19.15	RFLP	2d
OsDEP1-TTTC	CAGAAAGAGAAGGAGGCACAGAT	TTTC	Mb2-RVRR	13.59	RFLP	2e
OsEPFL9-TTTG	AAGAAGGGTTATGGCCAATGCTT	TTTG	Mb2-RVRR	18.69	RFLP	2e
Os07g40404-TTTG	GCACCATATGCTTGCTGATCAAA	TTTG	Mb2-RVRR	20.57	RFLP	2e
OsROC5-TTTG	TAAGCAGCTGGCTGAGGGTGCAT	TTTG	Mb2-RVRR	2.76	RFLP	2e
Os04g50120-TTTC	TCCTGAGGAGCAAGAGCCATCAC	TTTC	Mb2-RVRR	19.25	RFLP	2e
Os02g43194-TTTA	CCGGTGAAAAGGACCTTGTCCCA	TTTA	Mb2-RVRR	4.53	RFLP	2e
Os03g48170-TTTC	TGGGGCCTTGCAAGGTCACCTCC	TTTC	Mb2-RVRR	10.31	RFLP	2e
Os09g37860-CTTC	TCCTGAGGAGCAAGAGCCATCAC	CTTC	Mb2-RVRR	18.97	RFLP	2e
Os12g24050-GTTG	AGCATATGGTTGTAACTTCAGAA	GTTG	Mb2-RVRR	22.46	RFLP	2e
Os07g40790-CTTG	GCACCATATGCTTGCTGATCAAA	CTTG	Mb2-RVRR	6.88	RFLP	2e
Os02g54120-ATTA	TCAGGTTCAGAATGCTGGTCCCC	ATTA	Mb2-RVRR	1.03	RFLP	2e
Os04g45720-ATTA	CCGGTGAAAAGGACCTTGTCCCA	ATTA	Mb2-RVRR	1.18	RFLP	2e
Os06g22970-ATTC	TGGGGCCTTGCAAGGTCACCTCC	ATTC	Mb2-RVRR	3.42	RFLP	2e
Os12g01480-ATTG	GGGCATGGAGACAGGAGACATAG	ATTG	Mb2-RVRR	17.73	RFLP	2e
Os05g36070-CTTA	ACCCTGTGTGAATGGTCAGTAAG	CTTA	Mb2-RVRR	0.75	RFLP	2e
OsPDS-TATC	AAACTCTTTCATCGATAAGGTAG	TATC	Mb2-RVRR	6.05	RFLP	2e
OsPDS-TATG	AAGTGATGTCTGAGGATTAACAC	TATG	Mb2-RVRR	4.3	RFLP	2e
OsEPFL9-TATA	AATCGGAGGCTGGTGCAATGGCT	TATA	Mb2-RVRR	30.59	RFLP	2e
OsPDS-TATA	TTTGATTGGCTTTTCTGCAGGTT	TATA	Mb2-RVRR	6.53	RFLP	2e
OsPDS-TATC-2	ATGTTGTGAAGACACCAAGGTGA	TATC	Mb2-RVRR	10.97	RFLP	2e
OsEPFL9-TATG	GAGAACAATATCCTCACCAAACA	TATG	Mb2-RVRR	14.09	RFLP	2e
OsROC5-TCCA	TTGATGGTTTAGTGAGAGATCAT	TCCA	Mb2-RVRR	8.14	RFLP	2e
OsDEP1-TCCC	TGCAGATCAAAATTGTGTATCTG	TCCC	Mb2-RVRR	0.06	RFLP	2e
OsDEP1-TTCC	AGAAAGAGAAGGAGGCACAGATC	TTCC	Mb2-RVRR	17.12	RFLP	2e
OsROC5-TCCG	GACGAGAAGCAGCGCGCCGAGCT	TCCG	Mb2-RVRR	7.18	RFLP	2e
OsEPFL9-TCCC	AGTGGATGCAAATGACCCCATGA	TCCC	Mb2-RVRR	12.31	RFLP	2e
OsEPFL9-TTCA	AGTGTACTGCCGAGCAGGTCCCA	TTCA	Mb2-RVRR	2.03	RFLP	2e
OsPDS-TTCG	GCTGAATTCTCGTATTCAGAAAA	TTCG	Mb2-RVRR	1.94	RFLP	2e
OsPDS-CCCC	TAATTACAGTCATGTGTTAGTAA	CCCC	Mb2-RVRR	0.05	RFLP	2e
OsDEP1-CCCC	TCAGAACCTGCGAGCAAACTATA	CCCC	Mb2-RVRR	9.47	RFLP	2e
OsROC5-CCCC	ATGCAGGAGATGACCCAGATCGC	CCCC	Mb2-RVRR	18.31	RFLP	2e
OsROC5-CCCA-1	TGCACCCTCAGCCAGCTGCTTAC	CCCA	Mb2-RVRR	32.81	RFLP	2e
OsROC5-CCCA-2	TGCAGGAGATGACCCAGATCGCC	CCCA	Mb2-RVRR	23.08	RFLP	2e
OsROC5-CCCG	GCTGTATGAATGAGTTCGCCGGA	CCCG	Mb2-RVRR	0.7	RFLP	2e
OsDEP1-CTCA	GGATCTGCACCTCCAGCTGCATC	CTCA	Mb2-RVRR	1.35	RFLP	2e
OsROC5-CTCC	ATTGTTCGAGTAGAATGGCCAGT	CTCC	Mb2-RVRR	0	RFLP	2e
OsDEP1-CTCG	GATTGATGGCGCCGTGATTCACC	CTCG	Mb2-RVRR	0	RFLP	2e
OsPDS-CTCC	ACTACAGACTGAGCACAAAGCTT	CTCC	Mb2-RVRR	12.47	RFLP	2e
OsPDS-CTCG	TAGGAGCCTGAAAAGTCTGCAGT	CTCG	Mb2-RVRR	19.28	RFLP	2e
OsPDS-TCTA	GGTGGAGGAAGAAATCATGCAAG	TCTA	Mb2-RVRR	0.78	RFLP	2e
OsPDS-TCTC	GTAGGAGCCTGAAAAGTCTGCAG	TCTC	Mb2-RVRR	0.52	RFLP	2e
OsEPFL9-TCTG	ATGCAAAGGGGTACCTGAGATGC	TCTG	Mb2-RVRR	0.35	RFLP	2e
OsEPFL9-TGTA	CCTTGACATCATATGAAATTGAA	TGTA	Mb2-RVRR	0	RFLP	2e
OsROC5-TGTC	AAGATGGCACAGATGGACGATCC	TGTC	Mb2-RVRR	0	RFLP	2e
OsROC5-TGTG	AGAGAACAGAGAAACCATTTAAA	TGTG	Mb2-RVRR	0	RFLP	2e
OsEPFL9-TACA	ACGAGTGCAGAGGGTGTCGATTC	TACA	Mb2-RVRR	2.02	RFLP	2e
OsROC5-TACC	GTCCACTCCTTCGGTCTGGTCTC	TACC	Mb2-RVRR	1.36	RFLP	2e
OsROC5-TACG	ATGAGGCATCAGTGCACCAGCTC	TACG	Mb2-RVRR	3.02	RFLP	2e
OsROC5-TGCA	TCACACAGCCGGAAGGTACCCTC	TGCA	Mb2-RVRR	5.31	RFLP	2e
OsROC5-TGCC	CATGCACCCTCAGCCAGCTGCTT	TGCC	Mb2-RVRR	0.27	RFLP	2e
OsROC5-TGCG	CGCCTCAAGGACGAGCTCAACCG	TGCG	Mb2-RVRR	0.32	RFLP	2e
OsDEP1-TTTC	CAGAAAGAGAAGGAGGCACAGAT	TTTC	Er	29.75	NGS	2g4	Indels only, 32°C
			Lb5	25.06	NGS	2g	Indels only, 32°C
			Bs	17.49	NGS	2g	Indels only, 32°C
			Mb2	16.77	NGS	2g	Indels only, 32°C
			Er	7.7	NGS	2g	Indels only, 22°C
			Lb5	9.23	NGS	2g	Indels only, 22°C
			Bs	8.28	NGS	2g	Indels only, 22°C
			Mb2	12.93	NGS	2g	Indels only, 22°C
OsEPFL9-TTTG	AAGAAGGGTTATGGCCAATGCTT	TTTG	Er	20.17	NGS	2h4	Indels only, 32°C
			Lb5	26.74	NGS	2h	Indels only, 32°C
			Bs	19.71	NGS	2h	Indels only, 32°C
			Mb2	20.55	NGS	2h	Indels only, 32°C
			Er	6.49	NGS	2h	Indels only, 22°C
			Lb5	8.43	NGS	2h	Indels only, 22°C
			Bs	11.01	NGS	2h	Indels only, 22°C
			Mb2	17.71	NGS	2h	Indels only, 22°C
OsROC5-GTTG	CTGGGCTCGGCGTCCTCGACGTC	GTTG	Mb2	5.71	NGS	2i4	Indels only, 32°C
			Mb2	8.31	NGS	2i	Indels only, 22°C
OsDEP1-GTTC	CTCAAGGTGAGCGCCCCGCGGCG	GTTC	Mb2	10.52	NGS	2i	Indels only, 32°C
			Mb2	6.4	NGS	2i	Indels only, 22°C
OsEPFL9-TTTG	AAGAAGGGTTATGGCCAATGCTT	TTTG	Mb2	7.99	NGS	S 12b5	Indels only, 22°C
			Mb2-v1	5.62	NGS	S 12b	Indels only, 22°C
			Mb2-v2	10.6	NGS	S 12b	Indels only, 22°C
OsEPFL9-TTTG	AAGAAGGGTTATGGCCAATGCTT	TTTG	Mb2-RVRR	20.57	RFLP	S 236
Os04g50120-TTTC	TCCTGAGGAGCAAGAGCCATCAC	TTTC	Mb2-RVRR	22.03	RFLP	S 23
Os02g46610-CTTC	TCCTGAGGAGCAAGAGCCATCAC	CTTC	Mb2-RVRR	5.08	RFLP	S 23
Os12g24050-GTTG	AGCATATGGTTGTAACTTCAGAA	GTTG	Mb2-RVRR	26.18	RFLP	S 23
OsEPFL9-TATA	AATCGGAGGCTGGTGCAATGGCT	TATA	Mb2-RVRR	12.82	RFLP	S 23
OsDEP1-TTCC	AGAAAGAGAAGGAGGCACAGATC	TTCC	Mb2-RVRR	31.14	RFLP	S 23
OsDEP1-CCCC	TCAGAACCTGCGAGCAAACTATA	CCCC	Mb2-RVRR	9.93	RFLP	S 23
1 Editing efficiencies are means of two or three biological replicates. Editing efficiencies measured using RFLP (restriction fragment length polymorphism) assay are means after subtracting the editing efficiencies of control samples.
2 NGS, next generation sequencing.
3 RFLP, restriction fragment length polymorphism.
4 Data at 32°C are the same data in Fig. 1b and Fig. 2a. Only Indel efficiencies were calculated for Fig. 2g-2i.
5 Supplementary Figure 12b.
6 Supplementary Figure 23.
