# Supplementary material for: Expanding the scope of plant genome engineering with Cas12a orthologs and highly multiplexable editing systems
Source: Nat Commun. 2021 Mar 29;12:1944. doi: 10.1038/s41467-021-22330-w (PMC8007695; doi:10.1038/s41467-021-22330-w)
Supplement: Supplementary file 4 — Supplementary Data 2 [file 41467_2021_22330_MOESM4_ESM.xlsx]

## Sheet: Sheet1
Supplementary Data 2. Primers and gBlocks used in this study
Name	Sequence	Usage	Target or amplification site
Cpf1-OsPDS-gR1-F	TAGATGAGTGAAATCTCTTGTCTTAAGG	crRNA cloning	OsPDS-TTTG
Cpf1-OsPDS-gR1-R	GGCCCCTTAAGACAAGAGATTTCACTCA	crRNA cloning
Cpf1-OsDEP1-gR1-F	TAGATCTACTGTTGCAAGTGCTCACCCA	crRNA cloning	DEP1-1/DEP1-TTTG
Cpf1-OsDEP1-gR1-R	GGCCTGGGTGAGCACTTGCAACAGTAGA	crRNA cloning
Cpf1-OsDEP1-gR2-F	TAGATCAGAAAGAGAAGGAGGCACAGAT	crRNA cloning	DEP1-2/OsDEP1-TTTC
Cpf1-OsDEP1-gR2-R	GGCCATCTGTGCCTCCTTCTCTTTCTGA	crRNA cloning
Cpf1-OsROC5-gR1-F	TAGATTGCTTCCTGCAATGCCGGTAGAC	crRNA cloning	ROC5-1/ROC5-TTTC
Cpf1-OsROC5-gR1-R	GGCCGTCTACCGGCATTGCAGGAAGCAA	crRNA cloning
Cpf1-OsROC5-gR2-F	TAGATTAAGCAGCTGGCTGAGGGTGCAT	crRNA cloning	ROC5-2/ROC5-TTTG
Cpf1-OsROC5-gR2-R	GGCCATGCACCCTCAGCCAGCTGCTTAA	crRNA cloning
TTN-OsROC5-crRNA1-F	TAGATCTGGGCTCGGCGTCCTCGACGTC	crRNA cloning	OsROC5-GTTG
TTN-OsROC5-crRNA1-R	GGCCGACGTCGAGGACGCCGAGCCCAGA	crRNA cloning
TTN-OsDEP1-crRNA1-F	TAGATCTCAAGGTGAGCGCCCCGCGGCG	crRNA cloning	OsDEP1-GTTC
TTN-OsDEP1-crRNA1-R	GGCCCGCCGCGGGGCGCTCACCTTGAGA	crRNA cloning
TTTN-OsEPFL9-crRNA1-F	TAGATAAGAAGGGTTATGGCCAATGCTT	crRNA cloning	OsEPFL9-TTTG
TTTN-OsEPFL9-crRNA1-R	GGCCAAGCATTGGCCATAACCCTTCTTA	crRNA cloning
TTTN-OsmiR528-crRNA2-F	TAGATCCTCTCTCTCCTGTGCTTGCCTC	crRNA cloning	OsmiR528-TTTG
TTTN-OsmiR528-crRNA2-R	GGCCGAGGCAAGCACAGGAGAGAGAGGA	crRNA cloning
TATC-PDS-gR5-F	TAGATAAACTCTTTCATCGATAAGGTAG	crRNA cloning	OsPDS-TATC
TATC-PDS-gR5-R	GGCCCTACCTTATCGATGAAAGAGTTTA	crRNA cloning
TATG-PDS-gR6-F	TAGATAAGTGATGTCTGAGGATTAACAC	crRNA cloning	OsPDS-TATG
TATG-PDS-gR6-R	GGCCGTGTTAATCCTCAGACATCACTTA	crRNA cloning
TATG-ROC-gR5-F	TAGATATCTCTCACTAAACCATCAATGG	crRNA cloning	OsROC5-TATG
TATG-ROC-gR5-R	GGCCCCATTGATGGTTTAGTGAGAGATA	crRNA cloning
TATC-DEP-gR6-F	TAGATTGCATTTCATGTCTTTGCTACTG	crRNA cloning	OsDEP1-TATC
TATC-DEP-gR6-R	GGCCCAGTAGCAAAGACATGAAATGCAA	crRNA cloning
TATA-PDS-F	TAGATTTTGATTGGCTTTTCTGCAGGTT	crRNA cloning	OsPDS-TATA
TATA-PDS-R	GGCCAACCTGCAGAAAAGCCAATCAAAA	crRNA cloning
TATA-EPFL9-F	TAGATAATCGGAGGCTGGTGCAATGGCT	crRNA cloning	OsEFPL9-TATA
TATA-EPFL9-R	GGCCAGCCATTGCACCAGCCTCCGATTA	crRNA cloning
AA-crRNA1-F	TAGATTCAGGTTCAGAATGCTGGTCCCC	crRNA cloning	ATTA-1 (Os02g54120-ATTA)
AA-crRNA1-R	GGCCGGGGACCAGCATTCTGAACCTGAA	crRNA cloning
AA-crRNA2-F	TAGATCCGGTGAAAAGGACCTTGTCCCA	crRNA cloning	ATTA-2 (Os04g45720-ATTA)
AA-crRNA2-R	GGCCTGGGACAAGGTCCTTTTCACCGGA	crRNA cloning
AC-crRNA1-F	TAGATTGGGGCCTTGCAAGGTCACCTCC	crRNA cloning	ATTC-1 (Os01g02420-ATTC)
AC-crRNA1-R	GGCCGGAGGTGACCTTGCAAGGCCCCAA	crRNA cloning
AC-crRNA2-F	TAGATGTCTCCCTGCAAACCACCGCGCA	crRNA cloning	ATTC-2 (Os06g22970-ATTC)
AC-crRNA2-R	GGCCTGCGCGGTGGTTTGCAGGGAGACA	crRNA cloning
AG-crRNA1-F	TAGATCCGGCAGCTAATAGGGATCTAAA	crRNA cloning	ATTG-1 (Os12g01480-ATTG)
AG-crRNA1-R	GGCCTTTAGATCCCTATTAGCTGCCGGA	crRNA cloning
AG-crRNA2-F	TAGATGGGCATGGAGACAGGAGACATAG	crRNA cloning	ATTG-2 (Os11g44260-ATTG)
AG-crRNA2-R	GGCCCTATGTCTCCTGTCTCCATGCCCA	crRNA cloning
CA-crRNA1-F	TAGATTACGTGGAAACAATGACAGTTCA	crRNA cloning	CTTA-1 (Os07g47284-CTTA)
CA-crRNA1-R	GGCCTGAACTGTCATTGTTTCCACGTAA	crRNA cloning
CA-crRNA2-F	TAGATACCCTGTGTGAATGGTCAGTAAG	crRNA cloning	CTTA-2 (Os05g36070-CTTA)
CA-crRNA2-R	GGCCCTTACTGACCATTCACACAGGGTA	crRNA cloning
CC-crRNA1-F	TAGATTCCTGAGGAGCAAGAGCCATCAC	crRNA cloning	CTTC-1 (Os09g37860-CTTC)
CC-crRNA1-R	GGCCGTGATGGCTCTTGCTCCTCAGGAA	crRNA cloning
CC-crRNA2-F	TAGATTGTATCTCCGACACCCGGATCAC	crRNA cloning	CTTC-2 (Os02g46610-CTTC)
CC-crRNA2-R	GGCCGTGATCCGGGTGTCGGAGATACAA	crRNA cloning
CG-crRNA1-F	TAGATGATGATGCATCAGGTACTAGAAC	crRNA cloning	CTTG-1 (Os12g16490-CTTG)
CG-crRNA1-R	GGCCGTTCTAGTACCTGATGCATCATCA	crRNA cloning
CG-crRNA2-F	TAGATGCACCATATGCTTGCTGATCAAA	crRNA cloning	CTTG-2 (Os07g40790-CTTG)
CG-crRNA2-R	GGCCTTTGATCAGCAAGCATATGGTGCA	crRNA cloning
GA-crRNA1-F	TAGATTAATATTGGATCCACCGATTTAA	crRNA cloning	GTTA-1 (Os12g12600-GTTA)
GA-crRNA1-R	GGCCTTAAATCGGTGGATCCAATATTAA	crRNA cloning
GA-crRNA2-F	TAGATGTATTTCTGAATTTCATGCCCAA	crRNA cloning	GTTA-2 (Os08g01020-GTTA)
GA-crRNA2-R	GGCCTTGGGCATGAAATTCAGAAATACA	crRNA cloning
GC-crRNA1-F	TAGATTTCACAATCTTATAGTCACTGAA	crRNA cloning	GTTC-1 (Os11g19880-GTTC)
GC-crRNA1-R	GGCCTTCAGTGACTATAAGATTGTGAAA	crRNA cloning
GC-crRNA2-F	TAGATTGAATGCTCCGGGAGCCGTAGAA	crRNA cloning	GTTC-2 (Os03g52910-GTTC)
GC-crRNA2-R	GGCCTTCTACGGCTCCCGGAGCATTCAA	crRNA cloning
GG-crRNA1-F	TAGATAGCATATGGTTGTAACTTCAGAA	crRNA cloning	GTTG-1 (Os12g24050-GTTG)
GG-crRNA1-R	GGCCTTCTGAAGTTACAACCATATGCTA	crRNA cloning
GG-crRNA2-F	TAGATGGTCGTCGTGCTCGAAACTAAAA	crRNA cloning	GTTG-2 (Os11g23770-GTTG)
GG-crRNA2-R	GGCCTTTTAGTTTCGAGCACGACGACCA	crRNA cloning
Os01g59-crRNA1-F	TAGATCGCCACCGGCGTTGGGGAGGATG	crRNA cloning	Os01g59980 (sense)
Os01g59-crRNA1-R	GGCCCATCCTCCCCAACGCCGGTGGCGA	crRNA cloning
Os01g59-crRNA2-F	TAGATTCCGTCCCACGGCCCATCATCCT	crRNA cloning	Os01g59980 (antisense)
Os01g59-crRNA2-R	GGCCAGGATGATGGGCCGTGGGACGGAA	crRNA cloning
Os03g16-crRNA1-F	TAGATGGGGAGGAGGAGGAGGCGGATGG	crRNA cloning	Os03g16440 (sense)
Os03g16-crRNA1-R	GGCCCCATCCGCCTCCTCCTCCTCCCCA	crRNA cloning
Os03g16-crRNA2-F	TAGATGAGATTGTGTCCGGCAATATAAA	crRNA cloning	Os03g16440 (antisense)
Os03g16-crRNA2-R	GGCCTTTATATTGCCGGACACAATCTCA	crRNA cloning
Os11g36-crRNA1-F	TAGATCGGACAGCAACCTCAGCCTCCAC	crRNA cloning	Os11g36470 (sense)
Os11g36-crRNA1-R	GGCCGTGGAGGCTGAGGTTGCTGTCCGA	crRNA cloning
Os11g36-crRNA2-F	TAGATAGTGAGCTCTATGATCCAAGTAG	crRNA cloning	Os11g36470 (antisense)
Os11g36-crRNA2-R	GGCCCTACTTGGATCATAGAGCTCACTA	crRNA cloning
Os12g38-crRNA1-F	TAGATGATTGGGTGGGCGGTTTTTTTTT	crRNA cloning	Os12g38110 (sense)
Os12g38-crRNA1-R	GGCCAAAAAAAAACCGCCCACCCAATCA	crRNA cloning
Os12g38-crRNA2-F	TAGATCCCGCATTATTTGATTTCCTCTC	crRNA cloning	Os12g38110 (antisense)
Os12g38-crRNA2-R	GGCCGAGAGGAAATCAAATAATGCGGGA	crRNA cloning
EDS-A-crRNA1-F	TAGATATCCGCTCCTACTCTGTTAATTT	crRNA cloning	AtEDS1 (At3g48090)
EDS-A-crRNA1-R	GGCCAAATTAACAGAGTAGGAGCGGATA	crRNA cloning
EDS-A-crRNA2-F	TAGATCATTGAAATGGTCTCATGATGGG	crRNA cloning	AtEDS1 (At3g48090)
EDS-A-crRNA2-R	GGCCCCCATCATGAGACCATTTCAATGA	crRNA cloning
EDS-B-crRNA1-F	TAGATAGTCGTCTTGATTCTTAGTCCTC	crRNA cloning	AtEDS1 (At3g48080)
EDS-B-crRNA1-R	GGCCGAGGACTAAGAATCAAGACGACTA	crRNA cloning
EDS-B-crRNA2-F	TAGATGGTAATTACTCCTGTCTACATCT	crRNA cloning	AtEDS1 (At3g48080)
EDS-B-crRNA2-R	GGCCAGATGTAGACAGGAGTAATTACCA	crRNA cloning
TTTN-OsEPFL9-crRNA1-21-F	TAGATAAGAAGGGTTATGGCCAATGC	crRNA cloning with shorter crRNA	OsEPFL9-TTTG
TTTN-OsEPFL9-crRNA1-21-R	GGCCGCATTGGCCATAACCCTTCTTA	crRNA cloning with shorter crRNA
TTTN-OsEPFL9-crRNA1-19-F	TAGATAAGAAGGGTTATGGCCAAT	crRNA cloning with shorter crRNA	OsEPFL9-TTTG
TTTN-OsEPFL9-crRNA1-19-R	GGCCATTGGCCATAACCCTTCTTA	crRNA cloning with shorter crRNA
TTTN-OsEPFL9-crRNA1-17-F	TAGATAAGAAGGGTTATGGCCA	crRNA cloning with shorter crRNA	OsEPFL9-TTTG
TTTN-OsEPFL9-crRNA1-17-R	GGCCTGGCCATAACCCTTCTTA	crRNA cloning with shorter crRNA
TTTN-OsEPFL9-crRNA1-15-F	TAGATAAGAAGGGTTATGGC	crRNA cloning with shorter crRNA	OsEPFL9-TTTG
TTTN-OsEPFL9-crRNA1-15-R	GGCCGCCATAACCCTTCTTA	crRNA cloning with shorter crRNA
TTTN-OsEPFL9-crRNA1-MS1-F	TAGATTTGAAGGGTTATGGCCAATGCTT	crRNA cloning with mismatched crRNA	OsEPFL9-TTTG
TTTN-OsEPFL9-crRNA1-MS1-R	GGCCAAGCATTGGCCATAACCCTTCAAA	crRNA cloning with mismatched crRNA
TTTN-OsEPFL9-crRNA1-MS2-F	TAGATAAGATCGGTTATGGCCAATGCTT	crRNA cloning with mismatched crRNA	OsEPFL9-TTTG
TTTN-OsEPFL9-crRNA1-MS2-R	GGCCAAGCATTGGCCATAACCGATCTTA	crRNA cloning with mismatched crRNA
TTTN-OsEPFL9-crRNA1-MS3-F	TAGATAAGAAGGGAAATGGCCAATGCTT	crRNA cloning with mismatched crRNA	OsEPFL9-TTTG
TTTN-OsEPFL9-crRNA1-MS3-R	GGCCAAGCATTGGCCATTTCCCTTCTTA	crRNA cloning with mismatched crRNA
TTTN-OsEPFL9-crRNA1-MS4-F	TAGATAAGAAGGGTTATTACCAATGCTT	crRNA cloning with mismatched crRNA	OsEPFL9-TTTG
TTTN-OsEPFL9-crRNA1-MS4-R	GGCCAAGCATTGGTAATAACCCTTCTTA	crRNA cloning with mismatched crRNA
TTTN-OsEPFL9-crRNA1-MS5-F	TAGATAAGAAGGGTTATGGCCTCTGCTT	crRNA cloning with mismatched crRNA	OsEPFL9-TTTG
TTTN-OsEPFL9-crRNA1-MS5-R	GGCCAAGCAGAGGCCATAACCCTTCTTA	crRNA cloning with mismatched crRNA
TTTN-OsEPFL9-crRNA1-MS6-F	TAGATAAGAAGGGTTATGGCCAATGGAT	crRNA cloning with mismatched crRNA	OsEPFL9-TTTG
TTTN-OsEPFL9-crRNA1-MS6-R	GGCCATCCATTGGCCATAACCCTTCTTA	crRNA cloning with mismatched crRNA
SWEET11-crRNA-F	TAGATGTGGTGTACAGTAGGGGGAGATG	crRNA cloning	OsSWEET11
SWEET11-crRNA-R	GGCCCATCTCCCCCTACTGTACACCACA	crRNA cloning
SWEET13-crRNA-F	TAGATCTCCTATATAAAGCACCACAACT	crRNA cloning	OsSWEET13
SWEET13-crRNA-R	GGCCAGTTGTGGTGCTTTATATAGGAGA	crRNA cloning
SWEET14-crRNA1-F	TAGATGTGTCCAGGGTCACACACCATAA	crRNA cloning	OsSWEET14-1
SWEET14-crRNA1-R	GGCCTTATGGTGTGTGACCCTGGACACA	crRNA cloning
SWEET14-crRNA2-F	TAGATCTTGAAGGCTTGATGAGCTTAGC	crRNA cloning	OsSWEET14-2
SWEET14-crRNA2-R	GGCCGCTAAGCTCATCAAGCCTTCAAGA	crRNA cloning
OsGS3-crRNA-F	TAGATTAGGGTTGACGAATTCATCGGAA	crRNA cloning	OsGS3
OsGS3-crRNA-R	GGCCTTCCGATGAATTCGTCAACCCTAA	crRNA cloning
OsGW2-crRNA-F	TAGATCACCACGATACTCCACAGCATAA	crRNA cloning	OsGW2
OsGW2-crRNA-R	GGCCTTATGCTGTGGAGTATCGTGGTGA	crRNA cloning
CCCC-PDS-gR7-F	TAGATTAATTACAGTCATGTGTTAGTAA	crRNA cloning	OsPDS-CCCC
CCCC-PDS-gR7-R	GGCCTTACTAACACATGACTGTAATTAA	crRNA cloning
TCCA-ROC-gR2-F	TAGATTTGATGGTTTAGTGAGAGATCAT	crRNA cloning	OsROC5-TCCA
TCCA-ROC-gR2-R	GGCCATGATCTCTCACTAAACCATCAAA	crRNA cloning
TCCC-DEP-gR2-F	TAGATTGCAGATCAAAATTGTGTATCTG	crRNA cloning	OsDEP1-TCCC
TCCC-DEP-gR2-R	GGCCCAGATACACAATTTTGATCTGCAA	crRNA cloning
TTCC-DEP-gR3-F	TAGATAGAAAGAGAAGGAGGCACAGATC	crRNA cloning	OsDEP1-TTCC
TTCC-DEP-gR3-R	GGCCGATCTGTGCCTCCTTCTCTTTCTA	crRNA cloning
CCCC-DEP-gR7-F	TAGATTCAGAACCTGCGAGCAAACTATA	crRNA cloning	OsDEP1-CCCC
CCCC-DEP-gR7-R	GGCCTATAGTTTGCTCGCAGGTTCTGAA	crRNA cloning
OsPDS-TATC-crRNA-F	TAGATATGTTGTGAAGACACCAAGGTGA	crRNA cloning	OsPDS-TATC-2
OsPDS-TATC-crRNA-R	GGCCTCACCTTGGTGTCTTCACAACATA	crRNA cloning
OsEPFL9-TATG-crRNA-F	TAGATGAGAACAATATCCTCACCAAACA	crRNA cloning	OsEPFL9-TATG
OsEPFL9-TATG-crRNA-R	GGCCTGTTTGGTGAGGATATTGTTCTCA	crRNA cloning
OsROC5-TCCG-crRNA-F	TAGATGACGAGAAGCAGCGCGCCGAGCT	crRNA cloning	OsROC5-TCCG
OsROC5-TCCG-crRNA-R	GGCCAGCTCGGCGCGCTGCTTCTCGTCA	crRNA cloning
OsEPFL9-TCCC-crRNA-F	TAGATAGTGGATGCAAATGACCCCATGA	crRNA cloning	OsEPFL9-TCCC
OsEPFL9-TCCC-crRNA-R	GGCCTCATGGGGTCATTTGCATCCACTA	crRNA cloning
OsEPFL9-TTCA-crRNA-F	TAGATAGTGTACTGCCGAGCAGGTCCCA	crRNA cloning	OsEPFL9-TTCA
OsEPFL9-TTCA-crRNA-R	GGCCTGGGACCTGCTCGGCAGTACACTA	crRNA cloning
OsPDS-TTCG-crRNA-F	TAGATGCTGAATTCTCGTATTCAGAAAA	crRNA cloning	OsPDS-TTCG
OsPDS-TTCG-crRNA-R	GGCCTTTTCTGAATACGAGAATTCAGCA	crRNA cloning
OsROC5-CCCC-crRNA-F	TAGATATGCAGGAGATGACCCAGATCGC	crRNA cloning	OsROC5-CCCC
OsROC5-CCCC-crRNA-R	GGCCGCGATCTGGGTCATCTCCTGCATA	crRNA cloning
Cpf1-OsROC5-gR2-F	TAGATTAAGCAGCTGGCTGAGGGTGCAT	crRNA cloning	OsROC5-TTTG
Cpf1-OsROC5-gR2-R	GGCCATGCACCCTCAGCCAGCTGCTTAA	crRNA cloning
OsPDS-TCTA-crRNA-F	TAGATGGTGGAGGAAGAAATCATGCAAG	crRNA cloning	OsPDS-TCTA
OsPDS-TCTA-crRNA-R	GGCCCTTGCATGATTTCTTCCTCCACCA	crRNA cloning
OsPDS-TCTC-crRNA-F	TAGATGTAGGAGCCTGAAAAGTCTGCAG	crRNA cloning	OsPDS-TCTC
OsPDS-TCTC-crRNA-R	GGCCCTGCAGACTTTTCAGGCTCCTACA	crRNA cloning
OsEPFL9-TCTG-crRNA-F	TAGATATGCAAAGGGGTACCTGAGATGC	crRNA cloning	OsEPFL9-TCTG
OsEPFL9-TCTG-crRNA-R	GGCCGCATCTCAGGTACCCCTTTGCATA	crRNA cloning
OsEPFL9-TGTA-crRNA-F	TAGATCCTTGACATCATATGAAATTGAA	crRNA cloning	OsEPFL9-TGTA
OsEPFL9-TGTA-crRNA-R	GGCCTTCAATTTCATATGATGTCAAGGA	crRNA cloning
OsROC5-TGTC-crRNA-F	TAGATAAGATGGCACAGATGGACGATCC	crRNA cloning	OsROC5-TGTC
OsROC5-TGTC-crRNA-R	GGCCGGATCGTCCATCTGTGCCATCTTA	crRNA cloning
OsROC5-TGTG-crRNA-F	TAGATAGAGAACAGAGAAACCATTTAAA	crRNA cloning	OsROC5-TGTG
OsROC5-TGTG-crRNA-R	GGCCTTTAAATGGTTTCTCTGTTCTCTA	crRNA cloning
OsEPFL9-TACA-crRNA-F	TAGATACGAGTGCAGAGGGTGTCGATTC	crRNA cloning	OsEPFL9-TACA
OsEPFL9-TACA-crRNA-R	GGCCGAATCGACACCCTCTGCACTCGTA	crRNA cloning
OsROC5-TACC-crRNA-F	TAGATGTCCACTCCTTCGGTCTGGTCTC	crRNA cloning	OsROC5-TACC
OsROC5-TACC-crRNA-R	GGCCGAGACCAGACCGAAGGAGTGGACA	crRNA cloning
OsROC5-TACG-crRNA-F	TAGATATGAGGCATCAGTGCACCAGCTC	crRNA cloning	OsROC5-TACG
OsROC5-TACG-crRNA-R	GGCCGAGCTGGTGCACTGATGCCTCATA	crRNA cloning
OsROC5-TGCA-crRNA-F	TAGATTCACACAGCCGGAAGGTACCCTC	crRNA cloning	OsROC5-TGCA
OsROC5-TGCA-crRNA-R	GGCCGAGGGTACCTTCCGGCTGTGTGAA	crRNA cloning
OsROC5-TGCC-crRNA-F	TAGATCATGCACCCTCAGCCAGCTGCTT	crRNA cloning	OsROC5-TGCC
OsROC5-TGCC-crRNA-R	GGCCAAGCAGCTGGCTGAGGGTGCATGA	crRNA cloning
OsROC5-TGCG-crRNA-F	TAGATCGCCTCAAGGACGAGCTCAACCG	crRNA cloning	OsROC5-TGCG
OsROC5-TGCG-crRNA-R	GGCCCGGTTGAGCTCGTCCTTGAGGCGA	crRNA cloning
OsDEP1-CTCA-crRNA-F	TAGATGGATCTGCACCTCCAGCTGCATC	crRNA cloning	OsDEP1-CTCA
OsDEP1-CTCA-crRNA-R	GGCCGATGCAGCTGGAGGTGCAGATCCA	crRNA cloning
OsROC5-CTCC-crRNA-F	TAGATATTGTTCGAGTAGAATGGCCAGT	crRNA cloning	OsROC5-CTCC
OsROC5-CTCC-crRNA-R	GGCCACTGGCCATTCTACTCGAACAATA	crRNA cloning
OsDEP1-CTCG-crRNA-F	TAGATGATTGATGGCGCCGTGATTCACC	crRNA cloning	OsDEP1-CTCG
OsDEP1-CTCG-crRNA-R	GGCCGGTGAATCACGGCGCCATCAATCA	crRNA cloning
OsPDS-CTCC-crRNA-F	TAGATACTACAGACTGAGCACAAAGCTT	crRNA cloning	OsPDS-CTCC
OsPDS-CTCC-crRNA-R	GGCCAAGCTTTGTGCTCAGTCTGTAGTA	crRNA cloning
OsPDS-CTCG-crRNA-F	TAGATTAGGAGCCTGAAAAGTCTGCAGT	crRNA cloning	OsPDS-CTCG
OsPDS-CTCG-crRNA-R	GGCCACTGCAGACTTTTCAGGCTCCTAA	crRNA cloning
OsROC5-CCCA1-crRNA-F	TAGATTGCACCCTCAGCCAGCTGCTTAC	crRNA cloning	OsROC5-CCCA-1
OsROC5-CCCA1-crRNA-R	GGCCGTAAGCAGCTGGCTGAGGGTGCAA	crRNA cloning
OsROC5-CCCA2-crRNA-F	TAGATTGCAGGAGATGACCCAGATCGCC	crRNA cloning	OsROC5-CCCA-2
OsROC5-CCCA2-crRNA-R	GGCCGGCGATCTGGGTCATCTCCTGCAA	crRNA cloning
OsROC5-CCCG-crRNA-F	TAGATGCTGTATGAATGAGTTCGCCGGA	crRNA cloning	OsROC5-CCCG
OsROC5-CCCG-crRNA-R	GGCCTCCGGCGAACTCATTCATACAGCA	crRNA cloning
pYPQ131C-F	CCGGTCTCGCTATGGTACCGAGCTCGGATCCACTAG	Cloning primer for multiplex system A
pYPQ132D-F	CCGGTCTCCCATGAAGGGATCTTTAAACATACGAAC	Cloning primer for multiplex system A
pYPQ133C-F	CCGGTCTCAGGACGGTACCGAGCTCGGATCCACTAG	Cloning primer for multiplex system A
pYPQ134D-F	CCGGTCTCGCCAGAAGGGATCTTTAAACATACGAAC	Cloning primer for multiplex system A
pYPQ131-HDV-pT-R	CCGGTCTCCCATGAAAAAAAGTCCCATTCGCCATGCCGAAGCATGT	Cloning primer for multiplex system A
pYPQ132-HDV-pT-R	CCGGTCTCGGTCCAAAAAAAGTCCCATTCGCCATGCCGAAGCATGT	Cloning primer for multiplex system A
pYPQ133-HDV-pT-R	CCGGTCTCCCTGGAAAAAAAGTCCCATTCGCCATGCCGAAGCATGT	Cloning primer for multiplex system A
pYPQ134-HDV-pT-R	CCGGTCTCCAACAAAAAAAAGTCCCATTCGCCATGCCGAAGCATGT	Cloning primer for multiplex system A
OsU6-F-XbaI	TCCCTCTAGATAACGGCCGCCAGTGTGCTGGAATTG	Cloning primer for multiplex system C
OsU6-R-BamHI	TTGGGGATCCCACACAAGCGACAGCGCGCGGGTTTA	Cloning primer for multiplex system C
131C-tZ-Lb	CATGCCTCCTCTAGAGGTCTCGCTATGGTACCGAGCTCGGATCCACTAGTAACGGCCGCCAGTGTGCTGGAATTGCCCTTGGATCATGAACCAACGGCCTGGCTGTATTTGGTGGTTGTGTAGGGAGATGGGGAGAAGAAAAGCCCGATTCTCTTCGCTGTGATGGGCTGGATGCATGCGGGGGAGCGGGAGGCCCAAGTACGTGCACGGTGAGCGGCCCACAGGGCGAGTGTGAGCGCGAGAGGCGGGAGGAACAGTTTAGTACCACATTGCCCAGCTAACTCGAACGCGACCAACTTATAAACCCGCGCGCTGTCGCTTGTGTGAACAAAGCACCAGTGGTCTAGTGGTAGAATAGTACCCTGCCACGGTACAGACCCGGGTTCGATTCCCGGCTGG…	Cloning gBlock for multiplex system E
131-tZ-Lb-F	CCGGTCTCGCTATAACAAAGCACCAGTGGTCTAGTGGT	Cloning primer for multiplex system E, F and G
132-tZ-Lb-F	CCGGTCTCCCATGAACAAAGCACCAGTGGTCTAGTGGT	Cloning primer for multiplex system E, F and G
133-tZ-Lb-F	CCGGTCTCAGGACAACAAAGCACCAGTGGTCTAGTGGT	Cloning primer for multiplex system E, F and G
134-tZ-Lb-F	CCGGTCTCGCCAGAACAAAGCACCAGTGGTCTAGTGGT	Cloning primer for multiplex system E, F and G
131-tZ-Lb-R	CCGGTCTCCCATGGTCCCATTCGCCATGCCGAAGCATGT	Cloning primer for multiplex system E, F and G
132-tZ-Lb-R	CCGGTCTCGGTCCGTCCCATTCGCCATGCCGAAGCATGT	Cloning primer for multiplex system E, F and G
133-tZ-Lb-R	CCGGTCTCCCTGGGTCCCATTCGCCATGCCGAAGCATGT	Cloning primer for multiplex system E, F and G
134-tZ-Lb-R	CCGGTCTCCAACAGTCCCATTCGCCATGCCGAAGCATGT	Cloning primer for multiplex system E, F and G
HH-A3456-HDV	CAGGGATCCAAATTACTGATGAGTCCGTGAGGACGAAACGAGTAAGCTCGTCTAATTTCTACTAAGTGTAGATCTACTGTTGCAAGTGCTCACCCATAATTTCTACTAAGTGTAGATCAGAAAGAGAAGGAGGCACAGATTAATTTCTACTAAGTGTAGATTGCTTCCTGCAATGCCGGTAGACTAATTTCTACTAAGTGTAGATTAAGCAGCTGGCTGAGGGTGCATGGCCGGCATGGTCCCAGCCTCCTCGCTGGCGCCGGCTGGGCAACATGCTTCGGCATGGCGAATGGGACGAATTCGACC	Cloning gBlock for multiplex system I
OsU6-HH-A3456-HDV	CCCTCTAGATAACGCAGGATCCACTAGTAACGGCCGCCAGTGTGCTGGAATTGCCCTTGGATCATGAACCAACGGCCTGGCTGTATTTGGTGGTTGTGTAGGGAGATGGGGAGAAGAAAAGCCCGATTCTCTTCGCTGTGATGGGCTGGATGCATGCGGGGGAGCGGGAGGCCCAAGTACGTGCACGGTGAGCGGCCCACAGGGCGAGTGTGAGCGCGAGAGGCGGGAGGAACAGTTTAGTACCACATTGCCCAGCTAACTCGAACGCGACCAACTTATAAACCCGCGCGCTGTCGCTTGTGTGAAATTACTGATGAGTCCGTGAGGACGAAACGAGTAAGCTCGTCTAATTTCTACTAAGTGTAGATCTACTGTTGCAAGTGCTCACCCATAATTTCT…	Cloning gBlock for multiplex system J
OsU6-tDZ	CTCCTCTAGAGGTCTCGCTATGGTACCGAGCTCGGATCCACTAGTAACGGCCGCCAGTGTGCTGGAATTGCCCTTGGATCATGAACCAACGGCCTGGCTGTATTTGGTGGTTGTGTAGGGAGATGGGGAGAAGAAAAGCCCGATTCTCTTCGCTGTGATGGGCTGGATGCATGCGGGGGAGCGGGAGGCCCAAGTACGTGCACGGTGAGCGGCCCACAGGGCGAGTGTGAGCGCGAGAGGCGGGAGGAACAGTTTAGTACCACATTGCCCAGCTAACTCGAACGCGACCAACTTATAAACCCGCGCGCTGTCGCTTGTGTGAACAAAGCACCAGTGGTCTAGTGGTAGAATAGTACCCTGCCACGGTACAGACCCGGGTTCGATTCCCGGCTGGTGCAA…	Cloning gBlock for multiplex system F and G
OsU6-A3456	CGCAGGATCCACTAGTAACGGCCGCCAGTGTGCTGGAATTGCCCTTGGATCATGAACCAACGGCCTGGCTGTATTTGGTGGTTGTGTAGGGAGATGGGGAGAAGAAAAGCCCGATTCTCTTCGCTGTGATGGGCTGGATGCATGCGGGGGAGCGGGAGGCCCAAGTACGTGCACGGTGAGCGGCCCACAGGGCGAGTGTGAGCGCGAGAGGCGGGAGGAACAGTTTAGTACCACATTGCCCAGCTAACTCGAACGCGACCAACTTATAAACCCGCGCGCTGTCGCTTGTGTGTAATTTCTACTAAGTGTAGATCTACTGTTGCAAGTGCTCACCCATAATTTCTACTAAGTGTAGATCAGAAAGAGAAGGAGGCACAGATTAATTTCTACTAAGTGTAG…	Cloning gBlock for multiplex system H
HH-4crRNA-HDV-Lb	AACGCAGGATCCAAATTACTGATGAGTCCGTGAGGACGAAACGAGTAAGCTCGTCTAATTTCTACTAAGTGTAGATGAGTGAAATCTCTTGTCTTAAGGTAATTTCTACTAAGTGTAGATCTACTGTTGCAAGTGCTCACCCATAATTTCTACTAAGTGTAGATTGCTTCCTGCAATGCCGGTAGACTAATTTCTACTAAGTGTAGATCCTCTCTCTCCTGTGCTTGCCTCGGCCGGCATGGTCCCAGCCTCCTCGCTGGCGCCGGCTGGGCAACATGCTTCGGCATGGCGAATGGGACTTTTTTTGGTACCCGGCCGGAATTCGACCCA	Cloning gBlock for multiplex system I and L
OsU6-4crRNA-Lb	ACGCAGGATCCACTAGTAACGGCCGCCAGTGTGCTGGAATTGCCCTTGGATCATGAACCAACGGCCTGGCTGTATTTGGTGGTTGTGTAGGGAGATGGGGAGAAGAAAAGCCCGATTCTCTTCGCTGTGATGGGCTGGATGCATGCGGGGGAGCGGGAGGCCCAAGTACGTGCACGGTGAGCGGCCCACAGGGCGAGTGTGAGCGCGAGAGGCGGGAGGAACAGTTTAGTACCACATTGCCCAGCTAACTCGAACGCGACCAACTTATAAACCCGCGCGCTGTCGCTTGTGTGTAATTTCTACTAAGTGTAGATGAGTGAAATCTCTTGTCTTAAGGTAATTTCTACTAAGTGTAGATCTACTGTTGCAAGTGCTCACCCATAATTTCTACTAAGTGTA…	Cloning gBlock for multiplex system H
4crRNADR-Lb	GTTGCCCCATGGCGTTCCCTCTAGATAACGCAGGATCCTAATTTCTACTAAGTGTAGATGAGTGAAATCTCTTGTCTTAAGGTAATTTCTACTAAGTGTAGATCTACTGTTGCAAGTGCTCACCCATAATTTCTACTAAGTGTAGATTGCTTCCTGCAATGCCGGTAGACTAATTTCTACTAAGTGTAGATCCTCTCTCTCCTGTGCTTGCCTCTAATTTCTACTAAGTGTAGATTTTTTTTGGTACCCGGCCGGAATTCGACCCA	Cloning gBlock for multiplex system M
4crRNA-RepLow-Lb	GTTGCCCCATGGCGTTCCCTCTAGATAACGCAGGATCCTAATTTCTACTAAGTGTAGATCGCCACCGGCGTTGGGGAGGATGTAATTTCTACTAAGTGTAGATGGGGAGGAGGAGGAGGCGGATGGTAATTTCTACTAAGTGTAGATCGGACAGCAACCTCAGCCTCCACTAATTTCTACTAAGTGTAGATGATTGGGTGGGCGGTTTTTTTTTTAATTTCTACTAAGTGTAGATTTTTTTTGGTACCCGGCCGGAATTCGACCCA	Cloning gBlock for multiplex system M for repression in rice
4crRNA-RepUp-Lb	GTTGCCCCATGGCGTTCCCTCTAGATAACGCAGGATCCTAATTTCTACTAAGTGTAGATTCCGTCCCACGGCCCATCATCCTTAATTTCTACTAAGTGTAGATGAGATTGTGTCCGGCAATATAAATAATTTCTACTAAGTGTAGATAGTGAGCTCTATGATCCAAGTAGTAATTTCTACTAAGTGTAGATCCCGCATTATTTGATTTCCTCTCTAATTTCTACTAAGTGTAGATTTTTTTTGGTACCCGGCCGGAATTCGACCCA	Cloning gBlock for multiplex system M for repression in rice
EDS-Lb	GTTGCCCCATGGCGTTCCCTCTAGATAACGCAGGATCCTAATTTCTACTAAGTGTAGATATCCGCTCCTACTCTGTTAATTTTAATTTCTACTAAGTGTAGATCATTGAAATGGTCTCATGATGGGTAATTTCTACTAAGTGTAGATAGTCGTCTTGATTCTTAGTCCTCTAATTTCTACTAAGTGTAGATGGTAATTACTCCTGTCTACATCTTAATTTCTACTAAGTGTAGATTTTTTTTGGTACCCGGCCGGAATTCGACCCA	Cloning gBlock for multiplex system M for repression in Arabidopsis
MbCpf1-gBlock1	TAAGAAGAAGCGGAAGGTTGGTATTCACGGGGTGCCTGCGGCTCTGTTCCAAGATTTCACTCATCTGTACCCCCTCTCCAAAACAGTGCGGTTTGAATTGAAGCCGATCGATCGGACACTTGAACACATTCACGCAAAAAACTTCCTCTCTCAGGATGAGACCATGGCAGACATGCACCAGAAAGTCAAAGTCATACTCGATGACTACCATAGGGACTTCATAGCCGACATGATGGGTGAGGTTAAACTGACTAAACTCGCGGAATTTTACGATGTGTACTTGAAATTCAGAAAAAATCCCAAGGACGACGAGTTGCAAAAGCAACTCAAGGATCTCCAGGCCGTCTTGCGCAAAGAAATTGTTAAGCCGATAGGTAACGGTGGCAAATATAAGGCAGG…	Cloning gBlock for Cas12a ortholog
MbCpf1-gBlock2	ATCAAAGGGTTTCTGGAAAGAGAACGCCCCGCGGGAGAGCGGGCGCTTCCGAAAATTAAGAGCGGTAAAAATCCCGAAATGACCCAGCTTCGCCAGTTGAAAGAACTTCTCGATAATGCTTTGAACGTTGCCCACTTTGCTAAACTTCTGACCACGAAAACGACACTCGATAATCAAGACGGCAATTTCTACGGAGAGTTTGGTGTTCTTTATGACGAACTTGCGAAAATCCCTACACTCTACAATAAAGTTCGGGATTACCTGTCCCAAAAACCATTCTCGACGGAGAAATACAAGCTGAATTTTGGCAATCCCACTCTTCTGAACGGATGGGACCTGAACAAAGAAAAGGATAATTTCGGAGTGATTCTCCAGAAGGACGGCTGCTACTATCTTGCC…	Cloning gBlock for Cas12a ortholog
MbCpf1-gBlock3	ATCACAATGAACTTCGGTGTGCAGGGTATGACCATTAAGGAGTTCAATAAAAAAGTGAATCAGTCCATCCAGCAATATGATGAAGTCAATGTTATCGGAATCGATCGGGGAGAACGCCACCTGCTCTACCTCACGGTTATTAATAGCAAAGGAGAAATTTTGGAGCAATGCTCGCTGAATGACATTACGACAGCCTCCGCTAACGGAACTCAGATGACTACTCCATATCATAAGATACTCGACAAAAGGGAAATAGAGAGATTGAATGCAAGGGTTGGATGGGGTGAAATTGAAACCATTAAGGAGCTCAAGTCTGGTTATCTGTCTCACGTTGTTCACCAGATTTCACAGTTGATGTTGAAGTATAACGCAATTGTCGTGCTGGAGGATCTTAACTTC…	Cloning gBlock for Cas12a ortholog
TsCpf1-gBlock1	TAAGAAGAAGCGGAAGGTTGGTATTCACGGGGTGCCTGCGGCTACCAAAACCTTCGATTCAGAATTCTTTAATCTTTACTCACTCCAGAAAACCGTCCGCTTCGAATTGAAACCCGTTGGCGAGACTGCATCATTCGTCGAAGATTTTAAGAATGAGGGATTGAAGCGGGTCGTGAGCGAAGACGAGCGGAGAGCAGTGGACTATCAGAAGGTGAAGGAGATTATTGATGATTACCATCGCGACTTTATTGAGGAGAGCCTTAACTACTTCCCAGAGCAGGTGTCCAAAGACGCACTTGAACAGGCATTTCACCTCTACCAAAAGCTGAAGGCAGCGAAGGTGGAGGAGCGGGAAAAAGCTCTGAAGGAATGGGAAGCTTTGCAGAAGAAATTGCGGGA…	Cloning gBlock for Cas12a ortholog
TsCpf1-gBlock2	CAGGTCCAGCCATTGTTCGAGTTGGAAGCCTTGTCGTCTAAAAGACGGCCCCCTGAGTCTGAAGATGAGGGCGCAAAAGGCCAAGAGGGATTCGAACAAATAAAGCGCATCAAGGCCTATCTGGATACTCTTATGGAAGCGGTTCACTTTGCTAAGCCCCTCTATCTTGTCAAAGGGAGGAAGATGATTGAGGGTCTGGATAAAGACCAATCATTTTACGAAGCATTCGAAATGGCGTACCAGGAGCTTGAAAGTTTGATTATACCGATATATAACAAAGCAAGGTCGTACCTTTCAAGGAAACCTTTTAAGGCAGATAAATTCAAGATAAATTTCGATAACAACACTCTCTTGAGCGGTTGGGATGCTAATAAAGAGACCGCTAACGCCAGTATCTTG…	Cloning gBlock for Cas12a ortholog
TsCpf1-gBlock3	AACAGAAGCTTGATAAGAAAGAACAAGAACGGGATGCCGCTAGGAAGTCATGGACAACAGTCGAAAATATTAAAGAATTGAAGGAGGGTTACCTGAGCCATGTTGTTCATAAGCTGGCACATCTCATAATCAAATACAACGCGATCGTCTGTCTGGAAGATCTTAATTTCGGTTTCAAGAGGGGGCGCTTTAAAGTGGAAAAGCAAGTCTACCAGAAATTCGAAAAGGCCCTTATTGACAAGCTGAACTATCTCGTTTTTAAAGAGAAGGAATTGGGGGAGGTCGGGCATTATCTGACTGCATACCAACTGACTGCTCCTTTCGAATCCTTCAAAAAGTTGGGTAAGCAGTCTGGTATACTCTTTTATGTGCCGGCTGATTACACCTCCAAGATCGACC…	Cloning gBlock for Cas12a ortholog
MlCpf1-gBlock1	TAAGAAGAAGCGGAAGGTTGGTATTCACGGGGTGCCTGCGGCTCTGTTTCAAGATTTCACACACCTTTACCCACTGTCTAAAACGGTGCGGTTTGAGCTTAAACCCATCGGAAAAACGCTGGAACATATTCATGCGAAGAACTTTTTGTCGCAGGATGAGACAATGGCAGACATGTACCAAAAAGTGAAAGCCATACTGGACGATTACCATAGAGACTTCATTACGAAGATGATGAGTGAGGTGACTCTTACAAAGCTCCCGGAGTTTTACGAGGTTTACCTCGCTCTGAGGAAGAATCCGAAAGACGATACCCTCCAGAAACAACTTACCGAAATTCAGACCGCGCTCCGGGAGGAAGTTGTGAAGCCCATAGATTCCGGAGGTAAATACAAGGCTGG…	Cloning gBlock for Cas12a ortholog
MlCpf1-gBlock2	CAGATAAGTCTCTGGAGATGACTCAACTCAGACAGCTGAAGGAGCTGCTGGACAACGCCCTCAATGTCGTCCACTTCGCAAAGCTGCTTACAACCAAAACGACCCTGGATAACCAAGATGGAAATTTCTACGGAGAATTCGGGGCCCTTTATGATGAGTTGGCTAAAATCGCAACCTTGTACAACAAGGTGCGGGATTATCTTAGCCAAAAACCGTTCAGTACAGAAAAATACAAACTTAACTTTGGGAATCCGACTCTCTTGAATGGATGGGACCTCAATAAGGAGAAGGATAATTTTGGCGTCATCCTGCAGAAGGACGGCTGCTACTATCTCGCACTGCTTGATAAAGCTCACAAAAAAGTCTTTGATAATGCGCCCAACACGGGTAAGTCGGTGT…	Cloning gBlock for Cas12a ortholog
MlCpf1-gBlock3	CGCAGCTGATGCTTAAATACAATGCTATAGTTGTCCTTGAAGATTTGAATTTTGGCTTCAAACGGGGTCGCTTCAAAGTTGAAAAACAGATATATCAGAATTTTGAAAACGCTCTTATTAAGAAACTGAATCATCTGGTTTTGAAGGATAAAGCGGACAATGAAATCGGCTCTTACAAAAATGCGCTTCAGTTGACTAACAATTTTACCGATCTCAAGTCTATAGGGAAGCAGACAGGTTTCCTCTTTTACGTGCCTGCTTGGAACACGTCAAAAATTGATCCCGTTACCGGTTTTGTTGACCTGTTGAAACCGCGGTACGAAAATATTGCACAAAGTCAAGCATTTTTTGATAAGTTCGACAAGATTTGCTATAATGCTGACAAAGGCTACTTCGAGT…	Cloning gBlock for Cas12a ortholog
Mb2Cpf1-gBlock1	TAAGAAGAAGCGGAAGGTTGGTATTCACGGGGTGCCTGCGGCTCTGTTTCAAGATTTTACACATCTGTACCCGCTGAGTAAAACAGTGCGGTTCGAGCTGAAACCCATAGGAAGGACCCTCGAGCACATCCACGCGAAGAATTTTCTGAGCCAGGATGAAACTATGGCTGATATGTATCAAAAAGTTAAGGTCATTTTGGACGACTATCATCGCGATTTTATTGCCGACATGATGGGAGAGGTGAAACTCACGAAGCTTGCTGAATTTTACGACGTCTATCTGAAGTTCAGGAAAAATCCTAAGGACGATGGGCTGCAAAAACAGCTTAAAGACCTTCAAGCTGTCCTTCGGAAGGAATCGGTGAAGCCTATAGGGTCAGGTGGGAAGTACAAAACAGG…	Cloning gBlock for Cas12a ortholog
Mb2Cpf1-gBlock2	CAAGTCAGGAAAAAACCCAGAAATGACACAGCTCAGGCAGCTGAAGGAACTTTTGGACAACGCATTGAATGTGGCGCACTTCGCTAAGCTGCTGACAACTAAAACAACCTTGGACAACCAGGATGGAAATTTTTACGGGGAGTTTGGGGTGCTTTACGACGAGCTGGCTAAAATTCCAACTCTCTACAATAAGGTTAGAGATTATCTCTCTCAAAAGCCCTTTTCTACCGAAAAGTATAAGCTCAACTTCGGCAATCCGACCCTTCTCAATGGGTGGGACCTGAACAAAGAGAAAGATAACTTTGGGGTTATACTTCAGAAGGATGGATGCTATTACTTGGCGCTTCTTGATAAGGCTCATAAAAAAGTTTTCGACAACGCCCCTAACACTGGTAAGAA…	Cloning gBlock for Cas12a ortholog
Mb2Cpf1-gBlock3	GCTTAAGTACAATGCAATCGTTGTGCTCGAGGACCTGAACTTTGGTTTCAAAAGAGGGAGGTTCAAGGTGGAAAAACAAATTTACCAGAACTTTGAAAACGCGCTTATCAAGAAATTGAATCACCTTGTTTTGAAAGATAAGGCAGATGACGAAATCGGGTCGTATAAAAATGCACTCCAGTTGACAAATAATTTCACGGATTTGAAGTCGATCGGCAAGCAAACAGGGTTCCTCTTTTATGTGCCAGCGTGGAATACATCAAAAATTGATCCGGAGACGGGATTTGTCGACTTGCTGAAGCCTAGGTATGAGAACATTGCCCAATCTCAGGCCTTTTTCGGCAAATTCGATAAAATATGCTACAACACAGACAAAGGTTATTTTGAATTTCACATTGA…	Cloning gBlock for Cas12a ortholog
Lb5Cpf1-gBlock1	TAAGAAGAAGCGGAAGGTTGGTATTCACGGGGTGCCTGCGGCTTACTATGAATCCCTGACCAAACAATACCCTGTTTCCAAAACAATCCGCAATGAGCTGATTCCTATAGGTAAAACCCTGGATAACATCCGCCAAAATAACATCTTGGAATCAGACGTTAAAAGAAAGCAGAATTACGAACATGTCAAAGGTATACTTGATGAATACCACAAACAGCTCATAAACGAAGCGTTGGATAACTGTACGCTTCCCTCACTGAAAATAGCGGCTGAGATCTACCTCAAAAACCAGAAGGAGGTGTCAGACAGAGAAGATTTCAACAAAACCCAGGATCTGTTGCGCAAGGAGGTTGTGGAGAAACTCAAGGCGCATGAAAATTTTACTAAGATAGGAAAAAA…	Cloning gBlock for Cas12a ortholog
Lb5Cpf1-gBlock2	CGAGGAACTTCTGGTGGAACTGAAACAAGTTGATTCGCTTTATAACATGACGAGGAACTACCTGACCAAAAAGCCCTTTTCTACTGAGAAAGTCAAACTCAATTTTAATCGGTCGACGCTTCTGAATGGCTGGGACCGCAACAAAGAGACTGATAACCTCGGGGTTCTCTTGCTGAAAGATGGCAAGTATTATCTGGGTATAATGAATACATCAGCAAATAAGGCATTCGTTAACCCGCCTGTGGCTAAAACCGAGAAGGTTTTTAAAAAAGTGGACTACAAGCTGTTGCCAGTGCCGAACCAGATGTTGCCCAAGGTTTTTTTTGCGAAAAGCAATATTGATTTCTATAATCCATCGAGCGAGATATATTCCAACTACAAAAAAGGTACCCATAAAAA…	Cloning gBlock for Cas12a ortholog
Lb5Cpf1-gBlock3	GGCGCTGAATGCGTTGCAACTGACCTCGAAGTTCAAATCGTTCAAAGAATTGGGGAAACAGTCCGGCGTTATCTATTACGTGCCTGCTTATCTCACGTCTAAGATAGATCCTACCACAGGCTTCGCGAATCTTTTTTATATGAAGTGTGAGAATGTCGAGAAGTCTAAGCGGTTTTTCGATGGATTTGACTTCATCAGGTTCAATGCGCTCGAAAATGTTTTTGAGTTTGGATTCGACTACCGGAGCTTTACACAGAGAGCGTGCGGTATAAACAGTAAATGGACAGTCTGCACAAATGGGGAGAGAATTATAAAGTATAGGAACCCCGATAAAAATAACATGTTCGACGAAAAGGTGGTGGTTGTTACTGATGAAATGAAGAACCTGTTTGAACAGTA…	Cloning gBlock for Cas12a ortholog
CMaCpf1-gBlock1	TAAGAAGAAGCGGAAGGTTGGTATTCACGGGGTGCCTGCGGCTGACGCGAAAGAGTTTACTGGACAATACCCACTCTCAAAGACTCTCCGCTTTGAGCTGAGACCCATCGGGAGGACTTGGGACAACTTGGAAGCCAGTGGCTACTTGGCCGAGGACCGCCACCGCGCCGAGTGCTACCCGAGAGCAAAAGAGCTGCTGGATGACAACCATAGAGCGTTCCTGAACAGGGTTCTCCCGCAGATTGATATGGATTGGCATCCCATCGCAGAAGCCTTCTGCAAAGTCCATAAAAATCCAGGAAACAAAGAGCTCGCGCAAGATTATAATCTTCAGTTGTCCAAGAGACGCAAAGAAATCTCGGCTTATCTTCAGGACGCTGACGGATATAAAGGTTTGTT…	Cloning gBlock for Cas12a ortholog
CMaCpf1-gBlock2	GGAAGAGGTTAGCGAACAGCTCATAGAAATCATACCGCTGTTTAATAAGGCCAGATCCTTCTGCACCCGGAAGAGGTATTCCACTGACAAAATTAAAGTGAATCTCAAGTTCCCTACATTGGCAGACGGCTGGGACCTTAATAAGGAGCGGGATAACAAAGCCGCTATATTGAGAAAAGACGGCAAGTACTATTTGGCCATCCTGGATATGAAGAAGGATCTGTCTTCGATAAGAACGTCGGACGAAGACGAATCCTCCTTCGAAAAGATGGAGTACAAACTGCTTCCATCCCCGGTTAAGATGCTCCCTAAAATTTTCGTTAAGTCAAAAGCCGCAAAGGAGAAATACGGCCTTACTGATAGAATGCTGGAATGCTATGATAAGGGAATGCATAAAAG…	Cloning gBlock for Cas12a ortholog
CMaCpf1-gBlock3	GAGTCCATGCTTATCAATAAGCTCGGGTACATGGTGCTCAAAGACAAATCAATAGATCAGTCCGGCGGAGCTCTGCACGGCTACCAATTGGCGAACCATGTGACTACACTTGCCTCCGTTGGTAAACAATGTGGCGTCATCTTTTATATTCCAGCTGCCTTTACTAGTAAGATAGACCCCACTACCGGCTTTGCCGATCTGTTTGCTTTGAGCAACGTCAAGAACGTGGCGAGTATGAGAGAGTTTTTTAGCAAGATGAAAAGCGTCATATATGATAAAGCCGAAGGTAAATTTGCGTTCACTTTCGATTATCTGGATTATAACGTGAAATCAGAGTGCGGGCGGACACTGTGGACCGTCTATACCGTGGGTGAGAGGTTTACATACTCACGGGTCAAT…	Cloning gBlock for Cas12a ortholog
BsCpf1-gBlock1	TAAGAAGAAGCGGAAGGTTGGTATTCACGGGGTGCCTGCGGCTTACTATCAGAATCTCACTAAGAAGTACCCAGTCAGCAAAACTATCAGAAATGAACTTATTCCAATAGGAAAAACGCTTGAAAACATTAGGAAAAACAACATACTGGAAAGCGACGTGAAAAGGAAGCAGGACTATGAACACGTTAAGGGGATCATGGACGAATATCACAAGCAGCTCATTAACGAAGCACTTGATAACTATATGCTTCCTTCGCTCAATCAAGCCGCCGAAATTTACCTCAAGAAACACGTGGACGTCGAGGATAGAGAGGAGTTTAAGAAAACGCAAGATCTGCTCAGGCGGGAGGTGACGGGAAGACTGAAGGAACATGAGAATTACACTAAGATTGGAAAAAA…	Cloning gBlock for Cas12a ortholog
BsCpf1-gBlock2	AGAACTTGGTTGTTTACGTCGGGCAGGAAGAAGCGCTTGAACAGCTGCGCCCCGTCGATTCCCTGTATAACCTCACACGCAATTATCTGACGAAGAAGCCATTTTCAACGGAAAAAGTGAAACTGAATTTTAATAAATCTACTCTCCTCAATGGCTGGGACAAAAATAAGGAAACGGATAACCTCGGTATACTGTTTTTTAAGGACGGTAAATACTACCTCGGAATAATGAACACCACAGCAAACAAGGCGTTTGTCAACCCACCTGCTGCCAAAACAGAGAATGTTTTCAAAAAGGTGGACTACAAGCTGCTGCCTGGCTCGAACAAAATGCTCCCAAAGGTTTTCTTTGCGAAATCGAATATTGGATATTATAATCCCTCGACCGAACTCTATTCCA…	Cloning gBlock for Cas12a ortholog
BsCpf1-gBlock3	GGTTATTGATAAGAGTAGAGAGCAGGTGTCCCCCGAAAAGATGGGGGGTGCCCTCAACGCTCTCCAATTGACTTCAAAATTTAAGAGCTTTGCGGAACTTGGGAAGCAGAGTGGTATCATTTACTATGTTCCCGCGTACTTGACTTCTAAGATTGATCCTACCACGGGTTTTGTGAATCTGTTCTACATCAAGTATGAGAACATAGAAAAGGCAAAGCAATTTTTCGATGGTTTTGATTTCATTCGGTTTAATAAGAAAGACGACATGTTTGAATTTAGCTTTGACTACAAGTCATTCACCCAGAAGGCGTGCGGGATACGGTCGAAATGGATAGTCTACACAAATGGAGAGCGCATCATAAAATATCCGAACCCTGAGAAGAATAACCTGTTCGACGA…	Cloning gBlock for Cas12a ortholog
BoCpf1-gBlock1	TAAGAAGAAGCGGAAGGTTGGTATTCACGGGGTGCCTGCGGCTCGGAAGTTTAATGAGTTCGTTGGCCTTTACCCAATTAGTAAAACATTGAGATTTGAATTGAAGCCCATAGGGAAGACACTCGAACATATCCAGCGGAACAAACTGCTTGAGCACGATGCGGTCCGGGCTGACGATTACGTGAAGGTTAAGAAGATAATCGACAAATATCACAAGTGTCTCATCGATGAAGCGTTGTCGGGGTTCACATTTGATACTGAGGCCGACGGGAGGTCTAATAACAGCTTGTCCGAGTATTATCTTTATTACAATCTGAAAAAGCGGAACGAACAGGAGCAGAAAACGTTCAAAACCATACAAAATAATTTGAGGAAACAAATAGTCAATAAGTTGACGCA…	Cloning gBlock for Cas12a ortholog
BoCpf1-gBlock2	GGAGCGTATGAATCCGTCAAGGAACTTCTCAATAACGCGGACAACATTACTGATAACAATCTGATGCAAGATAAAGGAAATGTGGAAAAGATTAAAACGTTGCTTGACGCTATAAAGGACCTCCAGCGCTTTATAAAACCCCTTCTCGGCAAGGGTGATGAGGCGGACAAAGATGGTGTCTTTTATGGGGAGTTCACCAGTCTTTGGACTAAATTGGATCAAGTCACCCCACTCTATAACATGGTGAGGAATTACCTTACGTCTAAGCCGTATAGTACCAAAAAAATTAAACTTAACTTTGAAAACTCGACCCTCATGGACGGCTGGGACCTCAATAAAGAACCCGATAACACTACAGTTATTTTCTGCAAAGACGGCTTGTATTACCTCGGCATTATG…	Cloning gBlock for Cas12a ortholog
BoCpf1-gBlock3	CGGAGTTGGCGATTAAGTATAATGCAGTCATTGTGCTGGAGGATCTGAATTTTGGGTTTATGAGGTCGCGGCAGAAAGTTGAAAAACAAGTCTACCAGAAGTTCGAGAAGATGCTCATAGACAAACTGAATTACTTGGTCGATAAGAAAAAGCCGGTTGCTGAAACCGGAGGGCTCCTCAGGGCGTACCAGCTCACCGGCGAATTTGAGAGCTTTAAAACGCTCGGTAAGCAATCTGGGATCTTGTTCTACGTCCCAGCTTGGAATACCTCGAAAATCGATCCAGTGACGGGCTTTGTGAATCTTTTTGATACGCACTACGAGAATATAGAGAAAGCAAAAGTTTTCTTCGATAAATTTAAGTCGATCCGGTATAACAGTGATAAGGACTGGTTTGAAT…	Cloning gBlock for Cas12a ortholog
MAD7-gBK1	CCGAATTCGCCCTTCACCATGGCTCCTAAGAAGAAGCGGAAGGTTGGTATTCACGGGGTGCCTGCGGCTATGAATAACGGCACAAATAACTTTCAAAACTTCATCGGGATTTCTAGCCTGCAAAAAACACTTCGGAATGCACTGATCCCGACGGAGACAACACAGCAGTTCATTGTCAAAAACGGTATCATTAAAGAAGACGAGCTGCGGGGAGAGAATAGACAAATATTGAAGGACATAATGGATGACTATTACAGGGGATTTATCTCCGAAACCCTCTCTAGCATAGATGATATAGATTGGACATCCCTTTTCGAGAAAATGGAAATTCAGCTCAAGAATGGAGATAATAAGGACACACTGATTAAGGAGCAAACGGAGTACCGGAAGGCCATCCAC…	Cloning gBlock for Cas12a ortholog
MAD7-gBK2	CCGAATTCGCCCTTCACCATGGCTCCTAAGAAGAAGCGGAAGGGCCAATTGTATCTTTTCCAAATCTACAATAAAGATTTTTCTAAAAAGTCCACAGGGAACGATAATCTCCACACGATGTACCTTAAAAACCTCTTTTCGGAAGAAAACCTGAAGGACATTGTGCTTAAGCTGAATGGGGAGGCCGAGATATTCTTTAGGAAGAGTAGCATAAAGAACCCGATAATCCATAAAAAAGGTTCCATACTGGTTAATCGGACCTATGAGGCAGAAGAAAAAGACCAGTTCGGAAATATCCAGATTGTCAGAAAAAATATACCAGAGAATATCTACCAGGAATTGTACAAATATTTCAACGATAAATCAGATAAGGAACTCTCGGACGAAGCAGCGAAATTG…	Cloning gBlock for Cas12a ortholog
284-v1-F	CGCAATCGGAAGAATATGTACTC	Mutagenesis primer for Cas12a ortholog variant
284-v1-R	GTGAAATCCAGTAAAATACG	Mutagenesis primer for Cas12a ortholog variant
284-v2-F	CCTGAACCGCGAGAAAGATAACTTTGGGGTTATAC	Mutagenesis primer for Cas12a ortholog variant
284-v2-R	TCCCACCCGCGGAGAAGGGTCGGATTGCC	Mutagenesis primer for Cas12a ortholog variant
284-RVR-F	CGTGGAGAAAGATCGCTTTGGGGTTATACTTCAGAAGG	Mutagenesis primer for Cas12a ortholog variant
284-RVR-R	TTCAGGTCCCACCCGCGGAGAAGGGTCGGATTGCC	Mutagenesis primer for Cas12a ortholog variant
284-RVRR-Mu-F	AGGGTGTTTTTCGCAAAATCG	Mutagenesis primer for Cas12a ortholog variant
284-RVRR-Mu-R	AGGAAGCATTTTGTTGGG	Mutagenesis primer for Cas12a ortholog variant
285-RVR-F	CGTGGAGACTGATCGCCTCGGGGTTCTCTTGCTG	Mutagenesis primer for Cas12a ortholog variant
285-RVR-R	TTGCGGTCCCAGCCGCGCAGAAGCGTCGACCGATTAAA	Mutagenesis primer for Cas12a ortholog variant
287-RVR-F	TGTGGAAACGGATCGCCTCGGTATACTGTTTTTTAAG	Mutagenesis primer for Cas12a ortholog variant
287-RVR-R	TTTTTGTCCCAGCCGCGGAGGAGAGTAGATTTATTAAAATTC	Mutagenesis primer for Cas12a ortholog variant
289-RVR-F	TGTGGAGTACAGTCGCAATGCCATCATATTGATGAGGG	Mutagenesis primer for Cas12a ortholog variant
289-RVR-R	GATTTGGACCAGCCGCGCGCGAGAGTAGGGATTCC	Mutagenesis primer for Cas12a ortholog variant
MbCpf1-seq1	CCTGCTTGCACACTCTCATC	Sequencing primer for Cas12a ortholog plasmid
MbCpf1-seq2	GGACAACGCGAAAGCTAAAC	Sequencing primer for Cas12a ortholog plasmid
MbCpf1-seq3	TGCCTTTTCTTGGGATTGTC	Sequencing primer for Cas12a ortholog plasmid
MbCpf1-seq4	TGGCGGATCCGATATACAAG	Sequencing primer for Cas12a ortholog plasmid
TsCpf1-seq1	CGTTGATTGCTGCTTCTCAG	Sequencing primer for Cas12a ortholog plasmid
TsCpf1-seq2	GACGCGCTCAACCTCTATAA	Sequencing primer for Cas12a ortholog plasmid
TsCpf1-seq3	CACCCTTCTGGTTCACAACA	Sequencing primer for Cas12a ortholog plasmid
TsCpf1-seq4	TTTTCCACGTTCCAATCTCC	Sequencing primer for Cas12a ortholog plasmid
MlCpf1-seq1	GCCTCTCCCTCTCAAGGAAT	Sequencing primer for Cas12a ortholog plasmid
MlCpf1-seq2	CTTCTCTCGAGCAGGCAATC	Sequencing primer for Cas12a ortholog plasmid
MlCpf1-seq3	GCACGACATGCGAAAGATAA	Sequencing primer for Cas12a ortholog plasmid
MlCpf1-seq4	GGTCGCTCAACGACATCATA	Sequencing primer for Cas12a ortholog plasmid
Mb2Cpf1-seq1	TCCCTTTCCAGAAACCCTTT	Sequencing primer for Cas12a ortholog plasmid
Mb2Cpf1-seq2	GAGAGTGTTCAAGCCGGAAA	Sequencing primer for Cas12a ortholog plasmid
Mb2Cpf1-seq3	TGATGAACGACGTGAGACAA	Sequencing primer for Cas12a ortholog plasmid
Mb2Cpf1-seq4	GGAGCAACGGTCACTTAACG	Sequencing primer for Cas12a ortholog plasmid
Lb5Cpf1-seq1	CCGCTCGAGCACCTTAATAC	Sequencing primer for Cas12a ortholog plasmid
Lb5Cpf1-seq2	CATCCACCAGATCAGTGACG	Sequencing primer for Cas12a ortholog plasmid
Lb5Cpf1-seq3	GGCGACGTCTGCTCTCTACT	Sequencing primer for Cas12a ortholog plasmid
Lb5Cpf1-seq4	GCGGTAGGCAAAAAGTTGAA	Sequencing primer for Cas12a ortholog plasmid
CMaCpf1-seq1	GGAACTCGTCCCCAACACTA	Sequencing primer for Cas12a ortholog plasmid
CMaCpf1-seq2	GCAGGGTGATCTCTGAAACG	Sequencing primer for Cas12a ortholog plasmid
CMaCpf1-seq3	GACCTGCCTTAAACCCATGA	Sequencing primer for Cas12a ortholog plasmid
CMaCpf1-seq4	AGAAGCAAGGAGGAACTGGA	Sequencing primer for Cas12a ortholog plasmid
BsCpf1-seq1	TCAAGCTCCTGACCAGATCC	Sequencing primer for Cas12a ortholog plasmid
BsCpf1-seq2	GGCGAGTTCGAAAAGATTGT	Sequencing primer for Cas12a ortholog plasmid
BsCpf1-seq3	CGCGCTTGAAACCAAAATTA	Sequencing primer for Cas12a ortholog plasmid
BsCpf1-seq4	ACGAACGCGAAGACGATAGA	Sequencing primer for Cas12a ortholog plasmid
BoCpf1-seq1	CTGACTCACCCATAGCGACA	Sequencing primer for Cas12a ortholog plasmid
BoCpf1-seq2	AAGTTTGCTGAGCGCATAGA	Sequencing primer for Cas12a ortholog plasmid
BoCpf1-seq3	CCTGGGACAAATAGCCTTCC	Sequencing primer for Cas12a ortholog plasmid
BoCpf1-seq4	CGGAAATACTTACCGCACAGA	Sequencing primer for Cas12a ortholog plasmid
OsMAD7-Seq1	GAACACTGAGCACCAGTGGA	Sequencing primer for Cas12a ortholog plasmid
OsMAD7-Seq2	TGCTCCGACGACAATATCAA	Sequencing primer for Cas12a ortholog plasmid
OsMAD7-Seq3	CCTCTTGCTGCTTCAGCTTT	Sequencing primer for Cas12a ortholog plasmid
OsMAD7-Seq4	TTTTCTCCACATGCCAATCA	Sequencing primer for Cas12a ortholog plasmid
L3-F	TATTTTGTTGACAGGACAACGC	PCR primer for RFLP analysis	OsROC5-GTTG
L3-R	GTTGGCACAGAGGAGAAGGATG	PCR primer for RFLP analysis
L5-F	TCTGAGTTGGCCGTTGGCGTGC	PCR primer for RFLP analysis	OsDEP1-GTTC
L5-R	CCGTACTCGGCCGCTTGGGTTT	PCR primer for RFLP analysis
L9-F	TATGCCTGGCATGAGCAGAGCC	PCR primer for RFLP analysis	OsEPFL9-TTTG
L9-R	AGGAGAACAGAAGAAAAGACAAGA	PCR primer for RFLP analysis
OsDEP1-HTS-F2	TGGTACAAAACATGACCCACT	PCR primer for RFLP analysis	DEP1-2/OsDEP1-TTTC
OsDEP1-HTS-R2	GGGACTAGAGGCACTTTCAGA	PCR primer for RFLP analysis	OsDEP1-TTCC
Cpf-OsPDS-F1	CTGGCTGCCTGTCATCTATGAA	PCR primer for RFLP analysis	OsPDS-TTTG
Cpf-OsPDS-R1	CCAAAACATCCCTTGCCTCA	PCR primer for RFLP analysis
Cpf-OsDEP1-F2	AAAGCAAACTAGTCCAGGGATG	PCR primer for RFLP analysis	DEP1-1/OsDEP1-TTTG
Cpf-OsDEP1-R2	AGCTTGGAAGGGTGCAAGT	PCR primer for RFLP analysis
Cpf-OsROC5-F	CTTATGTTCCGTTCCAATCCT	PCR primer for RFLP analysis	ROC5-1/OsROC5-TTTC
Cpf-OsROC5-R	CCTACACTTCACATTTCCACCT	PCR primer for RFLP analysis
Cpf1-MIR528-F	GCGTTTGCTCCAACGCTTCTG	PCR primer for RFLP analysis	OsmiR528-TTTG
Cpf1-MIR528-R	TGAGAGTTTGGTGCAATAACAG	PCR primer for RFLP analysis
L8-F2	CCAACGCTTCTGCAGTACAA	PCR primer for RFLP analysis	OsmiR528-TTTG
L8-R2	TCGTTGTCCTGAATCCACTG	PCR primer for RFLP analysis
L9-F2	GAGATGAGCCATCTGGTGGT	PCR primer for RFLP analysis	OsEPFL9-TTTG
			OsEPFL9-TCTG
L9-R2	CCTTGATGTTCTCCTGCAAA	PCR primer for RFLP analysis	OsEPFL9-TGTA
AA-TTN-Eco47I-F1	TCATGGTTCTGATCTGGCATGT	PCR primer for RFLP analysis	ATTA-1 (Os02g54120-ATTA)
AA-TTN-Eco47I-R1	GATCAGATGGTGTTTGGCCC	PCR primer for RFLP analysis
AA-TTN-PsyI-F	GCCACCGCTAAGTTCCTCG	PCR primer for RFLP analysis	ATTA-2 (Os04g45720-ATTA)
AA-TTN-PsyI-R	GTCGAAGATGCAGGGGCAC	PCR primer for RFLP analysis
AC-TTN-NmuCI-F	TTCCCTCACCGGCTTGAATC	PCR primer for RFLP analysis	ATTC-1 (Os01g02420-ATTC)
AC-TTN-NmuCI-R	GTACTGTCCTGTGCCGCTAA	PCR primer for RFLP analysis
AC-TTN-SsiI-F	TGCTTGGCATCGTTGCTCTAT	PCR primer for RFLP analysis	ATTC-2 (Os06g22970-ATTC)
AC-TTN-SsiI-R	CGCCTCATGCTCCATCACT	PCR primer for RFLP analysis
AG-TTN-Sau3AI-F	CCCATGGAGAGTCAGGTGC	PCR primer for RFLP analysis	ATTG-1 (Os12g01480-ATTG)
AG-TTN-Sau3AI-R	GAAGATGGACGGCAAGGAGAT	PCR primer for RFLP analysis
AG-TTN-Chr11-F	CGCCGTGTACAGGTTGTGTA	PCR primer for RFLP analysis	ATTG-2 (Os11g44260-ATTG)
AG-TTN-Chr11-R	TCTAAGCTTCCCTTTGGAGCC	PCR primer for RFLP analysis
CA-TTN-TaaI-F	GAAAGCAGAGGAGAGCTGCG	PCR primer for RFLP analysis	CTTA-1 (Os07g47284-CTTA)
CA-TTN-TaaI-R	GAAGGGACTGATTAGTGCCAAA	PCR primer for RFLP analysis
CA-TTN-36070-F	CCTGTTGTTCGTCGACCTCT	PCR primer for RFLP analysis	CTTA-2 (Os05g36070-CTTA)
CA-TTN-36070-R	TAGGTCATATAGCAGCGTGCG	PCR primer for RFLP analysis
CC-TTN-BccI-F	AGCTGGTGCCACTGTTGAATA	PCR primer for RFLP analysis	CTTC-1 (Os09g37860-CTTC)
CC-TTN-BccI-R	CAGGGTAGCATGACGAGGTTA	PCR primer for RFLP analysis
CC-TTN-Sau3AI-F1	GCCATCCAGGTCAGTCTGTTA	PCR primer for RFLP analysis	CTTC-2 (Os02g46610-CTTC)
CC-TTN-Sau3AI-R1	GAGCAGAAGCGGAAGGAGTC	PCR primer for RFLP analysis
CG-TTN-BfaI-F	CATCCCAAGGAGACGCATGT	PCR primer for RFLP analysis	CTTG-1 (Os12g16490-CTTG)
CG-TTN-BfaI-R	GCTTACTCGAGTCGGTGGTG	PCR primer for RFLP analysis
CG-TTN-Sau3AI-F	AGTAGAAGGCAGTCTTGAGGAT	PCR primer for RFLP analysis	CTTG-2 (Os07g40790-CTTG)
CG-TTN-Sau3AI-R	CGAGCTTTTGTTAAGAAGTGCCA	PCR primer for RFLP analysis
GA-TTN-BamHI-F	GTACACGGGAAGGAGTAACCA	PCR primer for RFLP analysis	GTTA-1 (Os12g12600-GTTA)
GA-TTN-BamHI-R	ACCTCAAGGGTGGATCCGTTA	PCR primer for RFLP analysis
GA-TTN-01020-F	TCATGATTTTCCCGTCGACCTA	PCR primer for RFLP analysis	GTTA-2 (Os08g01020-GTTA)
GA-TTN-01020-R	CTCGTGCCCAACAATCCAAG	PCR primer for RFLP analysis
GC-TTN-NmuCI-F	CTCCTTCAGGGCCACTTCTA	PCR primer for RFLP analysis	GTTC-1 (Os11g19880-GTTC)
GC-TTN-NmuCI-R	TAGTTAAGCCTCCGCCTTGG	PCR primer for RFLP analysis
GC-TTN-BceAI-F1	TGCTGATCGAGGCAATAGGT	PCR primer for RFLP analysis	GTTC-2 (Os03g52910-GTTC)
GC-TTN-BceAI-R1	GCCAGACATGGTTACTGGTGA	PCR primer for RFLP analysis
GG-TTN-Eco57I-F1	GATGATATTGATGATTCTTCTGGAG	PCR primer for RFLP analysis	GTTG-1 (Os12g24050-GTTG)
GG-TTN-Eco57I-R1	CTGGGAGACATGAAACACCG	PCR primer for RFLP analysis
GG-TTN-23770-F	AGTTTCACTGGCCCCTTACTG	PCR primer for RFLP analysis	GTTG-2 (Os11g23770-GTTG)
GG-TTN-23770-R1	CAGTAGGCTGTTGTTGTGGC	PCR primer for RFLP analysis
AG-TTTN-Chr11-F	GAAAAAATTTTAAAACATAAGTCACGAG	PCR primer for RFLP analysis	T6 (Os11g44430)
AG-TTTN-Chr11-R	AAGTTCAGGGATGTTCAGAGCA	PCR primer for RFLP analysis
CG-TTTN-Sau3AI-F	ACAGAAAGCGTCAAACTTTCCTTA	PCR primer for RFLP analysis	T7 (Os07g40404)
CG-TTTN-Sau3AI-R	TGGCATGACTAGATTTAGTGCCC	PCR primer for RFLP analysis
CA-TTTN-40824-F	GCTGTATGTTTGTATGGTCGCC	PCR primer for RFLP analysis	T8 (Os10g40824)
CA-TTTN-40824-R	AACGAATTCAACACGGGATGG	PCR primer for RFLP analysis
CC-TTTN-Sau3AI-F	ACATGTACTGCCTCGACTGC	PCR primer for RFLP analysis	T9 (Os04g50120)
CC-TTTN-Sau3AI-R1	CAGAAGCGGAAGGTGTCGAG	PCR primer for RFLP analysis
CG-TTTN-BfaI-F1	CACCCACATCGACACCCTTG	PCR primer for RFLP analysis	T10 (Os06g18810)
CG-TTTN-BfaI-R1	TTGGATCCTGGCCAATGCAA	PCR primer for RFLP analysis
AA-TTTN-PsyI-F	TTCTGAAGCCCTCCGAGTTT	PCR primer for RFLP analysis	T11 (Os02g43194)
AA-TTTN-PsyI-R	TAATGATGCGCCCTACACGA	PCR primer for RFLP analysis
AC-TTTN-NmuCI-F	TTCTTCAGGCATTGCCCAGT	PCR primer for RFLP analysis	T12 (Os01g02690)
AC-TTTN-NmuCI-R	GCAGGAGCCCAGCTGTATAA	PCR primer for RFLP analysis
AG-TTTN-Sau3AI-F1	CCGCTGCTCCGGGAC	PCR primer for RFLP analysis	T13 (Os11g01450)
AG-TTTN-Sau3AI-R1	CAAGCCCGACATACCAGTCA	PCR primer for RFLP analysis
CA-TTTN-TaaI-F	GAAAATGCAAAGTTGAATTACCAGT	PCR primer for RFLP analysis	T14 (Os07g10860)
CA-TTTN-TaaI-R	ACAGTTCAATTCCTTGAGATTCTGT	PCR primer for RFLP analysis
CC-TTTN-BccI-F	AGCTGGTGCCACTGTTGAAT	PCR primer for RFLP analysis	T15 (Os02g49270)
CC-TTTN-BccI-R	GCAAAGTGGTATATCAAGACAGCA	PCR primer for RFLP analysis
GG-TTTN-Eco57I-F1	TGGTCTTTTGCCGTCTTTGT	PCR primer for RFLP analysis	T16 (Os01g23900)
GG-TTTN-Eco57I-R	AAACAGAATGAACTTGACTGGCT	PCR primer for RFLP analysis
SWEET11-F	TCAGAGTAGTGGAGAGAGGGACA	PCR primer for RFLP analysis	OsSWEET11
SWEET11-R	TGCTACTGGTGATGAAGGTTATT	PCR primer for RFLP analysis
SWEET13-F	GCGTGTCCAAAAGACTTTCC	PCR primer for RFLP analysis	OsSWEET13
SWEET13-R	GGGGGTAATTGAAGGGAAGA	PCR primer for RFLP analysis
SWEET14-F	ATCCCATGCATTGAGGACAG	PCR primer for RFLP analysis	OsSWEET14-1 and 14-2
SWEET14-R	GTTTGGTGGGAGGAGATCAA	PCR primer for RFLP analysis
GS3-F	CCTGGTGAACTTCGTCGATT	PCR primer for RFLP analysis	OsGS3
GS3-R	GGAAGAAATCTGCAGGTGGA	PCR primer for RFLP analysis
GW2-F	TGCAGAGTGCTTTCTCCAAA	PCR primer for RFLP analysis	OsGW2
GW2-R	CTGAAAAGGATGTGCTGCAA	PCR primer for RFLP analysis
OsPDS-HTS-F2	GGAAGGATGAAGATGGAGATTG	PCR primer for RFLP analysis	OsPDS-TATC
OsPDS-HTS-R2	GCTCATGATATTTATGTGACGTTAA	PCR primer for RFLP analysis
N19-F	GCGGCTGAAATTACATGTAGAAAC	PCR primer for RFLP analysis	OsDEP1-TATC
N19-R	TTGGACAGGAGCACGAGCAGTT	PCR primer for RFLP analysis
N12-F	TGACAATACTATTAACTGACTTACTGCC	PCR primer for RFLP analysis	OsROC5-TATG
N12-R	TCGTGTGCCTTAGTCTTCTTCTC	PCR primer for RFLP analysis
A1-F2	ATAACTGGAACCAGCCAAGC	PCR primer for RFLP analysis	OsPDS-TTTG
A1-R2	CATACCTGCTCCAGCAATCA	PCR primer for RFLP analysis
A3-F2	AAAGCAAACTAGTCCAGGGATG	PCR primer for RFLP analysis	DEP1-1/DEP1-TTTG
A3-R2	GGTTTACAGCATGAGCAGCA	PCR primer for RFLP analysis
A5-F2	CATCATCGACAACAGCCTTG	PCR primer for RFLP analysis	ROC5-1/ROC5
A5-R2	GCACCTGTAGCTCAGCCTTC	PCR primer for RFLP analysis
Cpf1-OsDEP1-F	TCACCGATTCTTTCCATGCG	PCR primer for RFLP analysis	DEP1-1 and DEP1-2
Cpf1-OsDEP1-R	GCCACAATCGGGTTTGCATT	PCR primer for RFLP analysis
Cpf1-OsROC5-F	CTTATGTTCCGTTCCAATCCT	PCR primer for RFLP analysis	ROC5-1 and ROC5-2
Cpf1-OsROC5-R	CCTACACTTCACATTTCCACCT	PCR primer for RFLP analysis
A-F	GACCCACTAATACCAACGTATGGC	PCR primer for RFLP and SSCP analysis	DEP1-2/OsDEP1-TTTC
A-R	GAATGTTCTTGCCCCTCAGAACC	PCR primer for RFLP and SSCP analysis
L-F	GATGACGAGGGACACTGAGG	PCR primer for RFLP and SSCP analysis	OsROC5-GTTG
L-R	GTACGAGCGAGCGTTGAGA	PCR primer for RFLP and SSCP analysis
M-F	GAGGTACCCGGACCTGTGC	PCR primer for RFLP and SSCP analysis	OsDEP1-GTTC
M-R	ATCGGTAAAGTCAAAGGAAGACG	PCR primer for RFLP and SSCP analysis
N-F	AGTCTCCAGCATTTGCTCCC	PCR primer for RFLP and SSCP analysis	OsEPFL9-TTTG
N-R	GGTACCTGAGATGCTGCCATG	PCR primer for RFLP and SSCP analysis
L9-HTS-F1	ATCACGGCACCAGCCTCCGATTTAT	High-throughput sequencing primer with barcode	OsEPFL9-TTTG
L9-HTS-R1	CAACTAGCAAAGGGGTACCTGAGATG	High-throughput sequencing primer with barcode
L9-HTS-F2	ACAGTGGCACCAGCCTCCGATTTAT	High-throughput sequencing primer with barcode
L9-HTS-R2	CTAGCTGCAAAGGGGTACCTGAGATG	High-throughput sequencing primer with barcode
L9-HTS-F3	CGTACGGCACCAGCCTCCGATTTAT	High-throughput sequencing primer with barcode
L9-HTS-R3	TACAGCGCAAAGGGGTACCTGAGATG	High-throughput sequencing primer with barcode
L9-HTS-F4	CAGATCGCACCAGCCTCCGATTTAT	High-throughput sequencing primer with barcode
L9-HTS-R4	TCGAAGGCAAAGGGGTACCTGAGATG	High-throughput sequencing primer with barcode
L9-HTS-F5	TAGCTTGCACCAGCCTCCGATTTAT	High-throughput sequencing primer with barcode
L9-HTS-R5	ATGAGCGCAAAGGGGTACCTGAGATG	High-throughput sequencing primer with barcode
L9-HTS-F6	TGACCAGCACCAGCCTCCGATTTAT	High-throughput sequencing primer with barcode
L9-HTS-R6	ACTGATGCAAAGGGGTACCTGAGATG	High-throughput sequencing primer with barcode
A-F1	ATCACGGACCCACTAATACCAACGTATGGC	High-throughput sequencing primer with barcode	DEP1-2/OsDEP1-TTTC
A-F2	ACAGTGGACCCACTAATACCAACGTATGGC	High-throughput sequencing primer with barcode
A-F3	ACTTGAGACCCACTAATACCAACGTATGGC	High-throughput sequencing primer with barcode
A-F4	AGTCAAGACCCACTAATACCAACGTATGGC	High-throughput sequencing primer with barcode
A-F5	ATGTCAGACCCACTAATACCAACGTATGGC	High-throughput sequencing primer with barcode
A-F6	AGTTCCGACCCACTAATACCAACGTATGGC	High-throughput sequencing primer with barcode
A-F7	ATCACGGACCCACTAATACCAACGTATGGC	High-throughput sequencing primer with barcode
A-F8	ACAGTGGACCCACTAATACCAACGTATGGC	High-throughput sequencing primer with barcode
A-F9	ACTTGAGACCCACTAATACCAACGTATGGC	High-throughput sequencing primer with barcode
A-F10	AGTCAAGACCCACTAATACCAACGTATGGC	High-throughput sequencing primer with barcode
A-F11	ATGTCAGACCCACTAATACCAACGTATGGC	High-throughput sequencing primer with barcode
A-R1	CAAAAGGAATGTTCTTGCCCCTCAGAACC	High-throughput sequencing primer with barcode
A-R2	CAACTAGAATGTTCTTGCCCCTCAGAACC	High-throughput sequencing primer with barcode
A-R3	CACCGGGAATGTTCTTGCCCCTCAGAACC	High-throughput sequencing primer with barcode
A-R4	CACGATGAATGTTCTTGCCCCTCAGAACC	High-throughput sequencing primer with barcode
A-R5	CACTCAGAATGTTCTTGCCCCTCAGAACC	High-throughput sequencing primer with barcode
A-R6	CAGGCGGAATGTTCTTGCCCCTCAGAACC	High-throughput sequencing primer with barcode
A-R7	CATGGCGAATGTTCTTGCCCCTCAGAACC	High-throughput sequencing primer with barcode
A-R8	CATTTTGAATGTTCTTGCCCCTCAGAACC	High-throughput sequencing primer with barcode
A-R9	CCAACAGAATGTTCTTGCCCCTCAGAACC	High-throughput sequencing primer with barcode
A-R10	CGGAATGAATGTTCTTGCCCCTCAGAACC	High-throughput sequencing primer with barcode
A-R11	CTAGCTGAATGTTCTTGCCCCTCAGAACC	High-throughput sequencing primer with barcode
L-F1	AGTTCCGATGACGAGGGACACTGAGG	High-throughput sequencing primer with barcode	OsROC5-GTTG
L-F2	ATCACGGATGACGAGGGACACTGAGG	High-throughput sequencing primer with barcode
L-F3	ACAGTGGATGACGAGGGACACTGAGG	High-throughput sequencing primer with barcode
L-F4	ACTTGAGATGACGAGGGACACTGAGG	High-throughput sequencing primer with barcode
L-F5	AGTCAAGATGACGAGGGACACTGAGG	High-throughput sequencing primer with barcode
L-F6	ATGTCAGATGACGAGGGACACTGAGG	High-throughput sequencing primer with barcode
L-F7	AGTTCCGATGACGAGGGACACTGAGG	High-throughput sequencing primer with barcode
L-F8	ATCACGGATGACGAGGGACACTGAGG	High-throughput sequencing primer with barcode
L-F9	ACAGTGGATGACGAGGGACACTGAGG	High-throughput sequencing primer with barcode
L-F10	ACTTGAGATGACGAGGGACACTGAGG	High-throughput sequencing primer with barcode
L-F11	CCGTCCGATGACGAGGGACACTGAGG	High-throughput sequencing primer with barcode
L-R1	CTATACGTACGAGCGAGCGTTGAGA	High-throughput sequencing primer with barcode
L-R2	CTCAGAGTACGAGCGAGCGTTGAGA	High-throughput sequencing primer with barcode
L-R3	GACGACGTACGAGCGAGCGTTGAGA	High-throughput sequencing primer with barcode
L-R4	TAATCGGTACGAGCGAGCGTTGAGA	High-throughput sequencing primer with barcode
L-R5	TACAGCGTACGAGCGAGCGTTGAGA	High-throughput sequencing primer with barcode
L-R6	TATAATGTACGAGCGAGCGTTGAGA	High-throughput sequencing primer with barcode
L-R7	TCATTCGTACGAGCGAGCGTTGAGA	High-throughput sequencing primer with barcode
L-R8	TCCCGAGTACGAGCGAGCGTTGAGA	High-throughput sequencing primer with barcode
L-R9	TCGAAGGTACGAGCGAGCGTTGAGA	High-throughput sequencing primer with barcode
L-R10	TCGGCAGTACGAGCGAGCGTTGAGA	High-throughput sequencing primer with barcode
L-R11	ACTGATGTACGAGCGAGCGTTGAGA	High-throughput sequencing primer with barcode
M-F1	CGTACGGAGGTACCCGGACCTGTGC	High-throughput sequencing primer with barcode	OsDEP1-GTTC
M-F2	CGATGTGAGGTACCCGGACCTGTGC	High-throughput sequencing primer with barcode
M-F3	CAGATCGAGGTACCCGGACCTGTGC	High-throughput sequencing primer with barcode
M-F4	CTTGTAGAGGTACCCGGACCTGTGC	High-throughput sequencing primer with barcode
M-F5	CCGTCCGAGGTACCCGGACCTGTGC	High-throughput sequencing primer with barcode
M-F6	CGTACGGAGGTACCCGGACCTGTGC	High-throughput sequencing primer with barcode
M-F7	CGATGTGAGGTACCCGGACCTGTGC	High-throughput sequencing primer with barcode
M-F8	CAGATCGAGGTACCCGGACCTGTGC	High-throughput sequencing primer with barcode
M-F9	CTTGTAGAGGTACCCGGACCTGTGC	High-throughput sequencing primer with barcode
M-R1	ATGAGCATCGGTAAAGTCAAAGGAAGACG	High-throughput sequencing primer with barcode
M-R10	TCATTCATCGGTAAAGTCAAAGGAAGACG	High-throughput sequencing primer with barcode
M-R11	TCCCGAATCGGTAAAGTCAAAGGAAGACG	High-throughput sequencing primer with barcode
M-R2	ACTGATATCGGTAAAGTCAAAGGAAGACG	High-throughput sequencing primer with barcode
M-R3	ATGAGCATCGGTAAAGTCAAAGGAAGACG	High-throughput sequencing primer with barcode
M-R4	ATTCCTATCGGTAAAGTCAAAGGAAGACG	High-throughput sequencing primer with barcode
M-R5	GACGACATCGGTAAAGTCAAAGGAAGACG	High-throughput sequencing primer with barcode
M-R6	TACAGCATCGGTAAAGTCAAAGGAAGACG	High-throughput sequencing primer with barcode
M-R7	TAATCGATCGGTAAAGTCAAAGGAAGACG	High-throughput sequencing primer with barcode
M-R8	TACAGCATCGGTAAAGTCAAAGGAAGACG	High-throughput sequencing primer with barcode
M-R9	TATAATATCGGTAAAGTCAAAGGAAGACG	High-throughput sequencing primer with barcode
N-F1	CGATGTAGTCTCCAGCATTTGCTCCC	High-throughput sequencing primer with barcode	OsEPFL9-TTTG
N-F2	CAGATCAGTCTCCAGCATTTGCTCCC	High-throughput sequencing primer with barcode
N-F3	TAGCTTAGTCTCCAGCATTTGCTCCC	High-throughput sequencing primer with barcode
N-F4	TTAGGCAGTCTCCAGCATTTGCTCCC	High-throughput sequencing primer with barcode
N-F5	TGACCAAGTCTCCAGCATTTGCTCCC	High-throughput sequencing primer with barcode
N-F6	TAGCTTAGTCTCCAGCATTTGCTCCC	High-throughput sequencing primer with barcode
N-F7	TTAGGCAGTCTCCAGCATTTGCTCCC	High-throughput sequencing primer with barcode
N-F8	TGACCAAGTCTCCAGCATTTGCTCCC	High-throughput sequencing primer with barcode
N-F9	TAGCTTAGTCTCCAGCATTTGCTCCC	High-throughput sequencing primer with barcode
N-R1	TCGAAGGGTACCTGAGATGCTGCCATG	High-throughput sequencing primer with barcode
N-R10	CACTCAGGTACCTGAGATGCTGCCATG	High-throughput sequencing primer with barcode
N-R11	CAGGCGGGTACCTGAGATGCTGCCATG	High-throughput sequencing primer with barcode
N-R2	TCGGCAGGTACCTGAGATGCTGCCATG	High-throughput sequencing primer with barcode
N-R3	ACTGATGGTACCTGAGATGCTGCCATG	High-throughput sequencing primer with barcode
N-R4	ATGAGCGGTACCTGAGATGCTGCCATG	High-throughput sequencing primer with barcode
N-R5	ATTCCTGGTACCTGAGATGCTGCCATG	High-throughput sequencing primer with barcode
N-R6	CAAAAGGGTACCTGAGATGCTGCCATG	High-throughput sequencing primer with barcode
N-R7	CAACTAGGTACCTGAGATGCTGCCATG	High-throughput sequencing primer with barcode
N-R8	CACCGGGGTACCTGAGATGCTGCCATG	High-throughput sequencing primer with barcode
N-R9	CACGATGGTACCTGAGATGCTGCCATG	High-throughput sequencing primer with barcode
M-F10	CCGTCCGAGGTACCCGGACCTGTGC	High-throughput sequencing primer with barcode
M-F11	CGTACGGAGGTACCCGGACCTGTGC	High-throughput sequencing primer with barcode
SWEET11-RT-F3	TCGTCACCACCCTCTACCTC	qRT-PCR primer	OsSWEET11
SWEET11-RT-R3	ATGAACTCGACGCTCTTGGT	qRT-PCR primer
SWEET13-RT-F	GCCATGCTGTGGATCTTCTA	qRT-PCR primer	OsSWEET13
SWEET13-RT-R	AGGCGAGGTACATGACGATG	qRT-PCR primer
SWEET14-RT-F	AAGGAGCACGTCGTCAACAT	qRT-PCR primer	OsSWEET14
SWEET14-RT-R	GCCTTGTCGTCCTCCTCAG	qRT-PCR primer
qRT-470-F	GTTGAGAGAGTTGCCCGTCA	qRT-PCR primer	Os11g36470
qRT-470-R	AAAAGATGCTCCACTCCCCG	qRT-PCR primer
qRT-440-F	GTCCTGTGGCATGTTCGAGA	qRT-PCR primer	Os03g16440
qRT-440-R	TGCGACATTAGCCCCACATT	qRT-PCR primer
qRT-110-F	GAAACCTGAGGAAAGCCGGA	qRT-PCR primer	Os12g38110
qRT-110-R	CCAACATCTAGTGCCAGCCA	qRT-PCR primer
qRT-980-F	CTAGCAGCCGACGAGGATTT	qRT-PCR primer	Os01g59980
qRT-980-R	ATGGTGTCTTGCGTGTGCTA	qRT-PCR primer
OsTubulin-F	GGACTCTCAAGCTGACCACAC	qRT-PCR primer	OsTubulin
OsTubulin-R	GCGAATCCGACCATGAAGAAG	qRT-PCR primer
EF-1α-F	TGAGCACGCTCTTCTTGCTTTCA	qRT-PCR primer	AtEf1α
EF-1α-R	GGTGGTGGCATCCATCTTGTTACA	qRT-PCR primer
EDS1A-F1	CTGGTACAGTCGATGGGAAAG	qRT-PCR primer	AtEDS1 (At3g48090)
EDS1A-R1	TCCTCTAATGCAGCTTGAACG	qRT-PCR primer
EDS1A-F2	CCGTGTTCAGTTTCCTTGTATG	qRT-PCR primer	AtEDS1 (At3g48090)
EDS1A-R2	TGTTGCTAAGATTGCAGTTGC	qRT-PCR primer
EDS1B-F1	GATCTGCATAATCCGCTTTTGG	qRT-PCR primer	AtEDS1 (At3g48080)
EDS1B-R1	TTCCACTCGTTGCTTCTCAG	qRT-PCR primer
EDS1B-F2	GAACCTCATTTCATGCTTCTGTG	qRT-PCR primer	AtEDS1 (At3g48080)
EDS1B-R2	CGTCACGTATGAAGTATGTCTCC	qRT-PCR primer
N7-F	ATGCCAAACAAGCCAGGA	PCR primer for RFLP analysis	OsPDS-CCCC
N7-R	GATCTATTGATCTATCATTAACGTTGC	PCR primer for RFLP analysis
N12-F	TGACAATACTATTAACTGACTTACTGCC	PCR primer for RFLP analysis	OsROC5-TCCA
N12-R	TCGTGTGCCTTAGTCTTCTTCTC	PCR primer for RFLP analysis
N19-F	GCGGCTGAAATTACATGTAGAAAC	PCR primer for RFLP analysis	OsDEP1-TCCC
N19-R	TTGGACAGGAGCACGAGCAGTT	PCR primer for RFLP analysis
N20-F	CCCCATTTTAAGCATGTTCG	PCR primer for RFLP analysis	OsDEP1-CCCC
N20-R	CATCCCTGGACTAGTTTGCTTT	PCR primer for RFLP analysis
N29-F	GATCCAAACCGTTCAATGCT	PCR primer for RFLP analysis	OsPDS-TATC-2
N29-R	TCAATCGGTGATCTTTGCAG	PCR primer for RFLP analysis
N30-F	TCTTCAGTCATGCTCGTTGC	PCR primer for RFLP analysis	OsEPFL9-TATG
N30-R	AGCTGACAGTTGGGGGAAAG	PCR primer for RFLP analysis
N31-F	ATCCAAGAGCTCGAAGCGTA	PCR primer for RFLP analysis	OsROC5-TCCG
N31-R	CATGAAACCGTGTCAGGAAA	PCR primer for RFLP analysis
N32-F	CAAACAAACATGAATGCCAAA	PCR primer for RFLP analysis	OsEPFL9-TCCC
			OsEPFL9-TTCA
N32-R	GGGTAGAAGGGGGAAAAAGA	PCR primer for RFLP analysis	OsEPFL9-TACA
N34-F	TTATGCAAATGTGTAGGAGAAGC	PCR primer for RFLP analysis	OsPDS-TTCG
N34-R	CAGGAACTCCCACCAACTTC	PCR primer for RFLP analysis
N35-F	GTGAGCGAGCCTGGAGAG	PCR primer for RFLP analysis	OsROC5-CCCC
N35-R	GGAAGAGACCACCGAAAATG	PCR primer for RFLP analysis	OsROC5-CCCA-2
A6-F	GCTTGAGGAGGTGTCTACCG	PCR primer for RFLP analysis	OsROC5-TTTG
			OsROC5-TGCC
A6-R	CATTGGGAGTGTCTTGCATC	PCR primer for RFLP analysis	OsROC5-CCCA-1
N36-F	CAGTTCTGAGGATGAAATGCTTC	PCR primer for RFLP analysis	OsPDS-TCTA
N36-R	TTGCAATGAAAACCTCATCG	PCR primer for RFLP analysis
N37-F	TGCAAAGATCACCGATTGAA	PCR primer for RFLP analysis	OsPDS-TCTC
			OsPDS-CTCC
N37-R	GAGAGTTGGGCACCCACTAA	PCR primer for RFLP analysis	OsPDS-CTCG
N40-F	ATACCATCGCTGGTGGGTAA	PCR primer for RFLP analysis	OsROC5-TGTC
N40-R	CAGACCACCGTCTCTGTGAA	PCR primer for RFLP analysis
N41-F	TGCATGGGCAGTAGTTGATG	PCR primer for RFLP analysis	OsROC5-TGTG
N41-R	CTAAAACGCCGGGGTAAACT	PCR primer for RFLP analysis	OsROC5-TGCA
N43-F	TGCAGAGCTCTCATCTGATGTATT	PCR primer for RFLP analysis	OsROC5-TACC
N43-R	TTGATTCCGCAAATTGAGC	PCR primer for RFLP analysis	OsROC5-TACG
N47-F	TTTACCAAGACGCAACTGGA	PCR primer for RFLP analysis	OsROC5-TGCG
N47-R	ACGGACCTGTCGATGTTACC	PCR primer for RFLP analysis	OsROC5-CCCG
N48-F	AGGGGTGGTTCTGAGTTGG	PCR primer for RFLP analysis	OsDEP1-CTCA
N48-R	CTTGCAGTAGCGGGTAGCTC	PCR primer for RFLP analysis
N49-F	CCATCCTCATGTCCTCTGCT	PCR primer for RFLP analysis	OsROC5-CTCC
N49-R	ATCCAGCTTGCTCCATTCAC	PCR primer for RFLP analysis
N50-F	GCATTTTTCAAAACCCAAGC	PCR primer for RFLP analysis	OsDEP1-CTCG
N50-R	GAAGCAATGGCGGAGATAGA	PCR primer for RFLP analysis
CG-TTTN-Sau3AI-F	ACAGAAAGCGTCAAACTTTCCTTA	PCR primer for RFLP analysis	Os07g40404-TTTG
CG-TTTN-Sau3AI-R	TGGCATGACTAGATTTAGTGCCC	PCR primer for RFLP analysis
CC-TTTN-BccI-F	AGCTGGTGCCACTGTTGAAT	PCR primer for RFLP analysis	Os04g50120-TTTC
CC-TTTN-BccI-R	GCAAAGTGGTATATCAAGACAGCA	PCR primer for RFLP analysis
AA-TTTN-PsyI-F	TTCTGAAGCCCTCCGAGTTT	PCR primer for RFLP analysis	Os02g43194-TTTA
AA-TTTN-PsyI-R	TAATGATGCGCCCTACACGA	PCR primer for RFLP analysis
AC-TTTN-NmuCI-F	TTCTTCAGGCATTGCCCAGT	PCR primer for RFLP analysis	Os03g48170-TTTC
AC-TTTN-NmuCI-R	GCAGGAGCCCAGCTGTATAA	PCR primer for RFLP analysis
A1-OFF1-F	TCTAAATTCATAAGCTTTCCAATGA	Off-target analysis
A1-OFF1-R	ATGGCCATCGAATATTAAATAAGT	Off-target analysis
A1-OFF2-F	CCAGTCACCGGAGTCCAAT	Off-target analysis
A1-OFF2-R	GGCACACCGGGAGGAGTAT	Off-target analysis
A1-OFF3-F	AGCAGAAACTGCTTGGAAGTG	Off-target analysis
A1-OFF3-R	TGAGGGGATGAATGTTTAAGTG	Off-target analysis
A1-OFF4-F	GCTGTGAATGCATTTGCTCT	Off-target analysis
A1-OFF4-R	GTTCTAGGGATTTGGCACGA	Off-target analysis
A3-OFF1-F	TCCAGGATATGTCCCGATAG	Off-target analysis
A3-OFF1-R	GGATGTGGTGAATGGTTGC	Off-target analysis
A3-OFF2-F	ATCTCGACGGTGTGGGTTT	Off-target analysis
A3-OFF2-R	GCTGCTAATTTTTGCCACCT	Off-target analysis
A3-OFF3-F	GACATCTCGACGGTGTGG	Off-target analysis
A3-OFF3-R	GCTGCTAATTTTTGCCACCT	Off-target analysis
A3-OFF4-F	TTTTTAAACCTTTTTACGAACACG	Off-target analysis
A3-OFF4-R	GGCATGTGGAGACGTTCAAT	Off-target analysis
A3-OFF5-F	CTCCCGCTCCAAACTTCAG	Off-target analysis
A3-OFF5-R	CCTATTTGTCATGCACATTAGCTG	Off-target analysis
A5-OFF1-F	TGCTGTTTGATGATTGGTTG	Off-target analysis
A5-OFF1-R	TGCCTTTCTTGGCTTGAAAC	Off-target analysis
A5-OFF2-F	GTTGCCCCTAACCCCTACAC	Off-target analysis
A5-OFF2-R	CCAACTCTCAGTTGCCTTGC	Off-target analysis
A5-OFF3-F	AATCACCGCCGCTAGATTC	Off-target analysis
A5-OFF3-R	GCTCAGCTCGGCCTCAAG	Off-target analysis
A5-OFF5-F	ATCACCGCCGCTAGATTC	Off-target analysis
A5-OFF5-R	GCTCAGCTCGGCCTCAAG	Off-target analysis
A5-OFF10-F	CAATCACCGCCTTTAGCTTC	Off-target analysis
A5-OFF10-R	GCGTGAAGGGGAGAAAAG	Off-target analysis
A5-OFF11-F	CCCTCTTCAACAACGGGTAA	Off-target analysis
A5-OFF11-R	TGGGACTGAAAAGTAGAATTGG	Off-target analysis
A5-OFF12-F	GTCCGCATGCGAAAATAAAC	Off-target analysis
A5-OFF12-R	GATCCGCACCTGGTAACACT	Off-target analysis
A5-OFF13-F	AATCACCGCCGCTAGATTC	Off-target analysis
A5-OFF13-R	GCTCAGCTCGGCCTCAAG	Off-target analysis
A5-OFF15-F	ATGACAACCGTGGGTGAGTT	Off-target analysis
A5-OFF15-R	CTCCCTCTGGCCGAATCT	Off-target analysis
A5-OFF16-F	TTCATTCGTGTCTGAAAACCTC	Off-target analysis
A5-OFF16-R	TTGGGGGAGAAAAGGCTAAG	Off-target analysis
A5-OFF17-F	ATGTGGCATCTTTGCATGTC	Off-target analysis
A5-OFF17-R	GTGAAGTCGGGAATCCTCAA	Off-target analysis
L8-OFF1-F	GCTCAATTATCTGCCGCATT	Off-target analysis
L8-OFF1-R	AAACAAAAACATGGCAGAATAGAA	Off-target analysis
SWEET11-OFF1-F	AAATAGTTGCAGCGGAGCAT	Off-target analysis
SWEET11-OFF1-R	TTCCCATTTAGTCAACCTTGG	Off-target analysis
SWEET13-OFF1-F	CAACATCCCTGTCTCCTTCTCT	Off-target analysis
SWEET13-OFF1-R	TTGCTTTGCTTGTTTGTTGG	Off-target analysis
SWEET14-2-OFF1-F	ACCAAGCGGTTCCTTGTATG	Off-target analysis
SWEET14-2-OFF1-R	TGAATGCGCAGCTACCTAAA	Off-target analysis
SWEET14-2-OFF2-F	TTCGTCTCCCATCTCACGAC	Off-target analysis
SWEET14-2-OFF2-R	CTCTGCAAGCTTTGCCTCTG	Off-target analysis
SWEET14-2-OFF3-F	TTGTTTGCTGATGAGTTTCTGA	Off-target analysis
SWEET14-2-OFF3-R	TATGGCTTGTGCTGAGTTGC	Off-target analysis
SWEET14-2-OFF4-F	CCGTCCACGGTGAGTCAGT	Off-target analysis
SWEET14-2-OFF4-R	GATGCGTGATTGGGATCTG	Off-target analysis
GS3-OFF1-F	GGCCCTTCAGGTTTTCAGAT	Off-target analysis
GS3-OFF1-R	AAGATGCGCATGAAACATAAT	Off-target analysis
GS3-OFF2-F	GGTCATCTTATAGCTAGTGAAACACA	Off-target analysis
GS3-OFF2-R	TCAGCAGGCTGCAAAATAAG	Off-target analysis
GS3-OFF3-F	GGGGCAAGTGGTCAAATCT	Off-target analysis
GS3-OFF3-R	TCTAAAAACCAAAAGCATGGTC	Off-target analysis
Hi-TOM-A1-F'	GGAGTGAGTACGGTGTGCCAAGTAGCAGCATCCAAGCA	Genotyping using Hi-TOM	OsPDS-TTTG
Hi-TOM-A1-R'	GAGTTGGATGCTGGATGGGGCAATAATAGAGTACAAAGGTTGAA	Genotyping using Hi-TOM
Hi-TOM-A3-F'	GGAGTGAGTACGGTGTGCTTTTCCCTGCAGATCAAAAT	Genotyping using Hi-TOM	DEP1-1/DEP1-TTTG
Hi-TOM-A3-R'	GAGTTGGATGCTGGATGGGCTTACAGCATGGCTCGTC	Genotyping using Hi-TOM
Hi-TOM-A5-F'	GGAGTGAGTACGGTGTGCCACTGTTGATCAGCACTCAC	Genotyping using Hi-TOM	ROC5-1/ROC5
Hi-TOM-A5-R'	GAGTTGGATGCTGGATGGTGCATTCATTTCACAGAGACG	Genotyping using Hi-TOM
Hi-TOM-L8-F'	GGAGTGAGTACGGTGTGCCATGCAGAGGAGCAGGAGAT	Genotyping using Hi-TOM	OsmiR528-TTTG
Hi-TOM-L8-R'	GAGTTGGATGCTGGATGGCCATGGACGATTAAACCCATA	Genotyping using Hi-TOM
Hi-TOM-A1-F	GGAGTGAGTACGGTGTGCATAACTGGAACCAGCCAAGC	Genotyping using Hi-TOM	OsPDS-TTTG
Hi-TOM-A1-R	GAGTTGGATGCTGGATGGACCTGCAGAAAAGCCAATCA	Genotyping using Hi-TOM
Hi-TOM-A3-F	GGAGTGAGTACGGTGTGCGCCAAACTGAGCTTTTACATGG	Genotyping using Hi-TOM	DEP1-1/DEP1-TTTG
Hi-TOM-A3-R	GAGTTGGATGCTGGATGGGGTTTACAGCATGAGCAGCA	Genotyping using Hi-TOM
Hi-TOM-A5-F	GGAGTGAGTACGGTGTGCGCACCTGTAGCTCAGCCTTC	Genotyping using Hi-TOM	ROC5-1/ROC5
Hi-TOM-A5-R	GAGTTGGATGCTGGATGGCTTATGTTCCGTTCCAATCCT	Genotyping using Hi-TOM
Hi-TOM-L8-F	GGAGTGAGTACGGTGTGCTTTGGTTTGGGATAGGTAGGTG	Genotyping using Hi-TOM	OsmiR528-TTTG
Hi-TOM-L8-R	GAGTTGGATGCTGGATGGTTTCTCCTACCGCTGCTGAT	Genotyping using Hi-TOM
Hi-TOM-L9-F	GGAGTGAGTACGGTGTGCGCACCAGCCTCCGATTTAT	Genotyping using Hi-TOM	OsEPFL9-TTTG
Hi-TOM-L9-R	GAGTTGGATGCTGGATGGGCAAAGGGGTACCTGAGATG	Genotyping using Hi-TOM
Hi-TOM-AG2-F	GGAGTGAGTACGGTGTGCTTTTTCAAATAAGACGGACGA	Genotyping using Hi-TOM	T6 (Os11g44430)
Hi-TOM-AG2-R	GAGTTGGATGCTGGATGGGGATGTTCAGAGCAGGATCG	Genotyping using Hi-TOM
Hi-TOM-CG2-F	GGAGTGAGTACGGTGTGCAAGACAGATTCCTCTGCATTGA	Genotyping using Hi-TOM	T7 (Os07g40404)
Hi-TOM-CG2-R	GAGTTGGATGCTGGATGGGCGTCAAACTTTCCTTAACAGG	Genotyping using Hi-TOM
Hi-TOM-CA2-F	GGAGTGAGTACGGTGTGCTGGTCGCCTCAAAACTCTTT	Genotyping using Hi-TOM	T8 (Os10g40824)
Hi-TOM-CA2-R	GAGTTGGATGCTGGATGGATAGCAGTGTGCGTTGATGC	Genotyping using Hi-TOM
Hi-TOM-CC2-F	GGAGTGAGTACGGTGTGCAGACCTCGCAGGTGTTGGT	Genotyping using Hi-TOM	T9 (Os04g50120)
Hi-TOM-CC2-R	GAGTTGGATGCTGGATGGAGCGAATGCCTCTGTTCTGT	Genotyping using Hi-TOM
Hi-TOM-CG1-F	GGAGTGAGTACGGTGTGCCAGCTTCTTGTCTTTGGGACA	Genotyping using Hi-TOM	T10 (Os06g18810)
Hi-TOM-CG1-R	GAGTTGGATGCTGGATGGCCACATCGACACCCTTGATA	Genotyping using Hi-TOM
Hi-TOM-AA2-F	GGAGTGAGTACGGTGTGCCCCTGAAAAACAAAATGACCA	Genotyping using Hi-TOM	T11 (Os02g43194)
Hi-TOM-AA2-R	GAGTTGGATGCTGGATGGCGAGTTTGCACCGTCAAC	Genotyping using Hi-TOM
Hi-TOM-AC1-F	GGAGTGAGTACGGTGTGCGCAATCCAGCAACACATCAT	Genotyping using Hi-TOM	T12 (Os01g02690)
Hi-TOM-AC1-R	GAGTTGGATGCTGGATGGGCAGGAGCCCAGCTGTATAA	Genotyping using Hi-TOM
Hi-TOM-AG1-F	GGAGTGAGTACGGTGTGCTAATTGCTGCGGAAAGACAT	Genotyping using Hi-TOM	T13 (Os11g01450)
Hi-TOM-AG1-R	GAGTTGGATGCTGGATGGTGGGAAGAGGTCGGCAAC	Genotyping using Hi-TOM
Hi-TOM-CA1-F	GGAGTGAGTACGGTGTGCAGAGGAGAGCTGCATCCTGA	Genotyping using Hi-TOM	T14 (Os07g10860)
Hi-TOM-CA1-R	GAGTTGGATGCTGGATGGCAGAATGGAATTTTGATTAAAAAGG	Genotyping using Hi-TOM
Hi-TOM-CC1-F	GGAGTGAGTACGGTGTGCGCCAAAAGTGTATGAGACAAAGG	Genotyping using Hi-TOM	T15 (Os02g49270)
Hi-TOM-CC1-R	GAGTTGGATGCTGGATGGGCTGGTGCCACTGTTGAATA	Genotyping using Hi-TOM
Hi-TOM-GG1-F	GGAGTGAGTACGGTGTGCTATAAGCCACCGATCCCACA	Genotyping using Hi-TOM	T16 (Os01g23900)
Hi-TOM-GG1-R	GAGTTGGATGCTGGATGGGCATTATTGAAGGCTCGTTCC	Genotyping using Hi-TOM
Hi-TOM-F-1-correct	ACACTCTTTCCCTACACGACGCTCTTCCGATCTGCTTGCGTTGGAGTGAGTACGGTGTGC	Genotyping using Hi-TOM
Hi-TOM-F-2-correct	ACACTCTTTCCCTACACGACGCTCTTCCGATCTGCTTGTAGTGGAGTGAGTACGGTGTGC	Genotyping using Hi-TOM
Hi-TOM-F-3-correct	ACACTCTTTCCCTACACGACGCTCTTCCGATCTGCTTACGCTGGAGTGAGTACGGTGTGC	Genotyping using Hi-TOM
Hi-TOM-F-4-correct	ACACTCTTTCCCTACACGACGCTCTTCCGATCTGCTTCTCGTGGAGTGAGTACGGTGTGC	Genotyping using Hi-TOM
Hi-TOM-F-5-correct	ACACTCTTTCCCTACACGACGCTCTTCCGATCTGCTTGCTCTGGAGTGAGTACGGTGTGC	Genotyping using Hi-TOM
Hi-TOM-F-6-correct	ACACTCTTTCCCTACACGACGCTCTTCCGATCTGCTTAGTCTGGAGTGAGTACGGTGTGC	Genotyping using Hi-TOM
Hi-TOM-F-7-correct	ACACTCTTTCCCTACACGACGCTCTTCCGATCTGCTTCGACTGGAGTGAGTACGGTGTGC	Genotyping using Hi-TOM
Hi-TOM-F-8-correct	ACACTCTTTCCCTACACGACGCTCTTCCGATCTGCTTGATGTGGAGTGAGTACGGTGTGC	Genotyping using Hi-TOM
Hi-TOM-F-9-correct	ACACTCTTTCCCTACACGACGCTCTTCCGATCTGCTTATACTGGAGTGAGTACGGTGTGC	Genotyping using Hi-TOM
Hi-TOM-F-10-correct	ACACTCTTTCCCTACACGACGCTCTTCCGATCTGCTTCACATGGAGTGAGTACGGTGTGC	Genotyping using Hi-TOM
Hi-TOM-F-11-correct	ACACTCTTTCCCTACACGACGCTCTTCCGATCTGCTTGTGCTGGAGTGAGTACGGTGTGC	Genotyping using Hi-TOM
Hi-TOM-F-12-correct	ACACTCTTTCCCTACACGACGCTCTTCCGATCTGCTTACTATGGAGTGAGTACGGTGTGC	Genotyping using Hi-TOM
Hi-TOM-R-A	GACTGGAGTTCAGACGTGTGCTCTTCCGATCTCTGTGCGTTGAGTTGGATGCTGGATGG	Genotyping using Hi-TOM
Hi-TOM-R-B	GACTGGAGTTCAGACGTGTGCTCTTCCGATCTCTGTGTAGTGAGTTGGATGCTGGATGG	Genotyping using Hi-TOM
Hi-TOM-R-C	GACTGGAGTTCAGACGTGTGCTCTTCCGATCTCTGTACGCTGAGTTGGATGCTGGATGG	Genotyping using Hi-TOM
Hi-TOM-R-D	GACTGGAGTTCAGACGTGTGCTCTTCCGATCTCTGTCTCGTGAGTTGGATGCTGGATGG	Genotyping using Hi-TOM
Hi-TOM-R-E	GACTGGAGTTCAGACGTGTGCTCTTCCGATCTCTGTGCTCTGAGTTGGATGCTGGATGG	Genotyping using Hi-TOM
Hi-TOM-R-F	GACTGGAGTTCAGACGTGTGCTCTTCCGATCTCTGTAGTCTGAGTTGGATGCTGGATGG	Genotyping using Hi-TOM
Hi-TOM-R-G	GACTGGAGTTCAGACGTGTGCTCTTCCGATCTCTGTCGACTGAGTTGGATGCTGGATGG	Genotyping using Hi-TOM
Hi-TOM-R-H	GACTGGAGTTCAGACGTGTGCTCTTCCGATCTCTGTGATGTGAGTTGGATGCTGGATGG	Genotyping using Hi-TOM
