# Supplementary material for: Expanding the scope of plant genome engineering with Cas12a orthologs and highly multiplexable editing systems
Source: Nat Commun. 2021 Mar 29;12:1944. doi: 10.1038/s41467-021-22330-w (PMC8007695; doi:10.1038/s41467-021-22330-w)
Supplement: Supplementary file 5 — Supplementary Data 3 [file 41467_2021_22330_MOESM5_ESM.xlsx]

## Sheet: Sheet1
Supplementary Data 3. T-DNA vectors used in this study
Order #	T-DNA vector #	Target site	PAM	Protospacer sequence	Cas12a	Vector annotation
1	1135	OsDEP1-TTTC	TTTC	CAGAAAGAGAAGGAGGCACAGAT	LbCas12a	Genome editing using new Cas12a orthologs
2	1134	OsEPFL9-TTTG	TTTG	AAGAAGGGTTATGGCCAATGCTT	LbCas12a	Genome editing using new Cas12a orthologs
3	1140	OsDEP1-TTTC	TTTC	CAGAAAGAGAAGGAGGCACAGAT	Lb5Cas12a	Genome editing using new Cas12a orthologs
4	1139	OsEPFL9-TTTG	TTTG	AAGAAGGGTTATGGCCAATGCTT	Lb5Cas12a	Genome editing using new Cas12a orthologs
5	1358	OsDEP1-TTTC	TTTC	CAGAAAGAGAAGGAGGCACAGAT	CMaCas12a	Genome editing using new Cas12a orthologs
6	1357	OsEPFL9-TTTG	TTTG	AAGAAGGGTTATGGCCAATGCTT	CMaCas12a	Genome editing using new Cas12a orthologs
7	1145	OsDEP1-TTTC	TTTC	CAGAAAGAGAAGGAGGCACAGAT	BsCas12a	Genome editing using new Cas12a orthologs
8	1144	OsEPFL9-TTTG	TTTG	AAGAAGGGTTATGGCCAATGCTT	BsCas12a	Genome editing using new Cas12a orthologs
9	1349	OsDEP1-TTTC	TTTC	CAGAAAGAGAAGGAGGCACAGAT	BoCas12a	Genome editing using new Cas12a orthologs
10	1348	OsEPFL9-TTTG	TTTG	AAGAAGGGTTATGGCCAATGCTT	BoCas12a	Genome editing using new Cas12a orthologs
11	1353	OsDEP1-TTTC	TTTC	CAGAAAGAGAAGGAGGCACAGAT	ErCas12a	Genome editing using new Cas12a orthologs
12	1352	OsEPFL9-TTTG	TTTG	AAGAAGGGTTATGGCCAATGCTT	ErCas12a	Genome editing using new Cas12a orthologs
13	1361	OsDEP1-TTTC	TTTC	CAGAAAGAGAAGGAGGCACAGAT	MlCas12a	Genome editing using new Cas12a orthologs
14	1360	OsEPFL9-TTTG	TTTG	AAGAAGGGTTATGGCCAATGCTT	MlCas12a	Genome editing using new Cas12a orthologs
15	1366	OsDEP1-TTTC	TTTC	CAGAAAGAGAAGGAGGCACAGAT	Mb2Cas12a	Genome editing using new Cas12a orthologs
16	1365	OsEPFL9-TTTG	TTTG	AAGAAGGGTTATGGCCAATGCTT	Mb2Cas12a	Genome editing using new Cas12a orthologs
17	1376	OsDEP1-TTTC	TTTC	CAGAAAGAGAAGGAGGCACAGAT	MbCas12a	Genome editing using new Cas12a orthologs
18	1375	OsEPFL9-TTTG	TTTG	AAGAAGGGTTATGGCCAATGCTT	MbCas12a	Genome editing using new Cas12a orthologs
19	1371	OsDEP1-TTTC	TTTC	CAGAAAGAGAAGGAGGCACAGAT	TsCas12a	Genome editing using new Cas12a orthologs
20	1370	OsEPFL9-TTTG	TTTG	AAGAAGGGTTATGGCCAATGCTT	TsCas12a	Genome editing using new Cas12a orthologs
21	1690	OsEPFL9-TTTG	TTTG	TTGAAGGGTTATGGCCAATGCTT	Lb5Cas12a	Genome editing using new Cas12a orthologs with mismatched crRNA
22	1691	OsEPFL9-TTTG	TTTG	AAGATCGGTTATGGCCAATGCTT	Lb5Cas12a	Genome editing using new Cas12a orthologs with mismatched crRNA
23	1692	OsEPFL9-TTTG	TTTG	AAGAAGGGAAATGGCCAATGCTT	Lb5Cas12a	Genome editing using new Cas12a orthologs with mismatched crRNA
24	1693	OsEPFL9-TTTG	TTTG	AAGAAGGGTTATTACCAATGCTT	Lb5Cas12a	Genome editing using new Cas12a orthologs with mismatched crRNA
25	1694	OsEPFL9-TTTG	TTTG	AAGAAGGGTTATGGCCTCTGCTT	Lb5Cas12a	Genome editing using new Cas12a orthologs with mismatched crRNA
26	1695	OsEPFL9-TTTG	TTTG	AAGAAGGGTTATGGCCAATGGAT	Lb5Cas12a	Genome editing using new Cas12a orthologs with mismatched crRNA
27	1698	OsEPFL9-TTTG	TTTG	TTGAAGGGTTATGGCCAATGCTT	BsCas12a	Genome editing using new Cas12a orthologs with mismatched crRNA
28	1699	OsEPFL9-TTTG	TTTG	AAGATCGGTTATGGCCAATGCTT	BsCas12a	Genome editing using new Cas12a orthologs with mismatched crRNA
29	1700	OsEPFL9-TTTG	TTTG	AAGAAGGGAAATGGCCAATGCTT	BsCas12a	Genome editing using new Cas12a orthologs with mismatched crRNA
30	1701	OsEPFL9-TTTG	TTTG	AAGAAGGGTTATTACCAATGCTT	BsCas12a	Genome editing using new Cas12a orthologs with mismatched crRNA
31	1702	OsEPFL9-TTTG	TTTG	AAGAAGGGTTATGGCCTCTGCTT	BsCas12a	Genome editing using new Cas12a orthologs with mismatched crRNA
32	1703	OsEPFL9-TTTG	TTTG	AAGAAGGGTTATGGCCAATGGAT	BsCas12a	Genome editing using new Cas12a orthologs with mismatched crRNA
33	1714	OsEPFL9-TTTG	TTTG	TTGAAGGGTTATGGCCAATGCTT	ErCas12a	Genome editing using new Cas12a orthologs with mismatched crRNA
34	1715	OsEPFL9-TTTG	TTTG	AAGATCGGTTATGGCCAATGCTT	ErCas12a	Genome editing using new Cas12a orthologs with mismatched crRNA
35	1716	OsEPFL9-TTTG	TTTG	AAGAAGGGAAATGGCCAATGCTT	ErCas12a	Genome editing using new Cas12a orthologs with mismatched crRNA
36	1717	OsEPFL9-TTTG	TTTG	AAGAAGGGTTATTACCAATGCTT	ErCas12a	Genome editing using new Cas12a orthologs with mismatched crRNA
37	1718	OsEPFL9-TTTG	TTTG	AAGAAGGGTTATGGCCTCTGCTT	ErCas12a	Genome editing using new Cas12a orthologs with mismatched crRNA
38	1719	OsEPFL9-TTTG	TTTG	AAGAAGGGTTATGGCCAATGGAT	ErCas12a	Genome editing using new Cas12a orthologs with mismatched crRNA
39	1798	OsEPFL9-TTTG	TTTG	TTGAAGGGTTATGGCCAATGCTT	Mb2Cas12a	Genome editing using new Cas12a orthologs with mismatched crRNA
40	1799	OsEPFL9-TTTG	TTTG	AAGATCGGTTATGGCCAATGCTT	Mb2Cas12a	Genome editing using new Cas12a orthologs with mismatched crRNA
41	1800	OsEPFL9-TTTG	TTTG	AAGAAGGGAAATGGCCAATGCTT	Mb2Cas12a	Genome editing using new Cas12a orthologs with mismatched crRNA
42	1801	OsEPFL9-TTTG	TTTG	AAGAAGGGTTATTACCAATGCTT	Mb2Cas12a	Genome editing using new Cas12a orthologs with mismatched crRNA
43	1802	OsEPFL9-TTTG	TTTG	AAGAAGGGTTATGGCCTCTGCTT	Mb2Cas12a	Genome editing using new Cas12a orthologs with mismatched crRNA
44	1803	OsEPFL9-TTTG	TTTG	AAGAAGGGTTATGGCCAATGGAT	Mb2Cas12a	Genome editing using new Cas12a orthologs with mismatched crRNA
45	1738	OsEPFL9-TTTG	TTTG	AAGAAGGGTTATGGC	Lb5Cas12a	Genome editing using new Cas12a orthologs with shortened crRNA
46	1739	OsEPFL9-TTTG	TTTG	AAGAAGGGTTATGGCCA	Lb5Cas12a	Genome editing using new Cas12a orthologs with shortened crRNA
47	1740	OsEPFL9-TTTG	TTTG	AAGAAGGGTTATGGCCAAT	Lb5Cas12a	Genome editing using new Cas12a orthologs with shortened crRNA
48	1741	OsEPFL9-TTTG	TTTG	AAGAAGGGTTATGGCCAATGC	Lb5Cas12a	Genome editing using new Cas12a orthologs with shortened crRNA
49	1742	OsEPFL9-TTTG	TTTG	AAGAAGGGTTATGGC	BsCas12a	Genome editing using new Cas12a orthologs with shortened crRNA
50	1743	OsEPFL9-TTTG	TTTG	AAGAAGGGTTATGGCCA	BsCas12a	Genome editing using new Cas12a orthologs with shortened crRNA
51	1744	OsEPFL9-TTTG	TTTG	AAGAAGGGTTATGGCCAAT	BsCas12a	Genome editing using new Cas12a orthologs with shortened crRNA
52	1745	OsEPFL9-TTTG	TTTG	AAGAAGGGTTATGGCCAATGC	BsCas12a	Genome editing using new Cas12a orthologs with shortened crRNA
53	1750	OsEPFL9-TTTG	TTTG	AAGAAGGGTTATGGC	ErCas12a	Genome editing using new Cas12a orthologs with shortened crRNA
54	1751	OsEPFL9-TTTG	TTTG	AAGAAGGGTTATGGCCA	ErCas12a	Genome editing using new Cas12a orthologs with shortened crRNA
55	1752	OsEPFL9-TTTG	TTTG	AAGAAGGGTTATGGCCAAT	ErCas12a	Genome editing using new Cas12a orthologs with shortened crRNA
56	1753	OsEPFL9-TTTG	TTTG	AAGAAGGGTTATGGCCAATGC	ErCas12a	Genome editing using new Cas12a orthologs with shortened crRNA
57	1804	OsEPFL9-TTTG	TTTG	AAGAAGGGTTATGGC	Mb2Cas12a	Genome editing using new Cas12a orthologs with shortened crRNA
58	1805	OsEPFL9-TTTG	TTTG	AAGAAGGGTTATGGCCA	Mb2Cas12a	Genome editing using new Cas12a orthologs with shortened crRNA
59	1806	OsEPFL9-TTTG	TTTG	AAGAAGGGTTATGGCCAAT	Mb2Cas12a	Genome editing using new Cas12a orthologs with shortened crRNA
60	1807	OsEPFL9-TTTG	TTTG	AAGAAGGGTTATGGCCAATGC	Mb2Cas12a	Genome editing using new Cas12a orthologs with shortened crRNA
61	1132	OsROC5-GTTG	TTG	CTGGGCTCGGCGTCCTCGACGTC	LbCas12a	Genome editing using new Cas12a orthologs
62	1133	OsDEP1-GTTC	TTC	CTCAAGGTGAGCGCCCCGCGGCG	LbCas12a	Genome editing using new Cas12a orthologs
63	1137	OsROC5-GTTG	TTG	CTGGGCTCGGCGTCCTCGACGTC	Lb5Cas12a	Genome editing using new Cas12a orthologs
64	1138	OsDEP1-GTTC	TTC	CTCAAGGTGAGCGCCCCGCGGCG	Lb5Cas12a	Genome editing using new Cas12a orthologs
65	1355	OsROC5-GTTG	TTG	CTGGGCTCGGCGTCCTCGACGTC	CMaCas12a	Genome editing using new Cas12a orthologs
66	1356	OsDEP1-GTTC	TTC	CTCAAGGTGAGCGCCCCGCGGCG	CMaCas12a	Genome editing using new Cas12a orthologs
67	1142	OsROC5-GTTG	TTG	CTGGGCTCGGCGTCCTCGACGTC	BsCas12a	Genome editing using new Cas12a orthologs
68	1143	OsDEP1-GTTC	TTC	CTCAAGGTGAGCGCCCCGCGGCG	BsCas12a	Genome editing using new Cas12a orthologs
69	1346	OsROC5-GTTG	TTG	CTGGGCTCGGCGTCCTCGACGTC	BoCas12a	Genome editing using new Cas12a orthologs
70	1347	OsDEP1-GTTC	TTC	CTCAAGGTGAGCGCCCCGCGGCG	BoCas12a	Genome editing using new Cas12a orthologs
71	1350	OsROC5-GTTG	TTG	CTGGGCTCGGCGTCCTCGACGTC	ErCas12a	Genome editing using new Cas12a orthologs
72	1351	OsDEP1-GTTC	TTC	CTCAAGGTGAGCGCCCCGCGGCG	ErCas12a	Genome editing using new Cas12a orthologs
73	1358	OsROC5-GTTG	TTG	CTGGGCTCGGCGTCCTCGACGTC	MlCas12a	Genome editing using new Cas12a orthologs
74	1359	OsDEP1-GTTC	TTC	CTCAAGGTGAGCGCCCCGCGGCG	MlCas12a	Genome editing using new Cas12a orthologs
75	1363	OsROC5-GTTG	TTG	CTGGGCTCGGCGTCCTCGACGTC	Mb2Cas12a	Genome editing using new Cas12a orthologs
76	1364	OsDEP1-GTTC	TTC	CTCAAGGTGAGCGCCCCGCGGCG	Mb2Cas12a	Genome editing using new Cas12a orthologs
77	1373	OsROC5-GTTG	TTG	CTGGGCTCGGCGTCCTCGACGTC	MbCas12a	Genome editing using new Cas12a orthologs
78	1374	OsDEP1-GTTC	TTC	CTCAAGGTGAGCGCCCCGCGGCG	MbCas12a	Genome editing using new Cas12a orthologs
79	1368	OsROC5-GTTG	TTG	CTGGGCTCGGCGTCCTCGACGTC	TsCas12a	Genome editing using new Cas12a orthologs
80	1369	OsDEP1-GTTC	TTC	CTCAAGGTGAGCGCCCCGCGGCG	TsCas12a	Genome editing using new Cas12a orthologs
81	1934	ATTA-1 (Os02g54120-ATTA)	ATTA	TCAGGTTCAGAATGCTGGTCCCC	Mb2Cas12a	Test Mb2Cas12a system at VTTV PAM sites
82	1935	ATTA-2 (Os04g45720-ATTA)	ATTA	CCGGTGAAAAGGACCTTGTCCCA	Mb2Cas12a	Test Mb2Cas12a system at VTTV PAM sites
83	1936	ATTC-1 (Os01g02420-ATTC)	ATTC	TGGGGCCTTGCAAGGTCACCTCC	Mb2Cas12a	Test Mb2Cas12a system at VTTV PAM sites
84	1937	ATTC-2 (Os06g22970-ATTC)	ATTC	GTCTCCCTGCAAACCACCGCGCA	Mb2Cas12a	Test Mb2Cas12a system at VTTV PAM sites
85	1938	ATTG-1 (Os12g01480-ATTG)	ATTG	CCGGCAGCTAATAGGGATCTAAA	Mb2Cas12a	Test Mb2Cas12a system at VTTV PAM sites
86	1939	ATTG-2 (Os11g44260-ATTG)	ATTG	GGGCATGGAGACAGGAGACATAG	Mb2Cas12a	Test Mb2Cas12a system at VTTV PAM sites
87	1940	CTTA-1 (Os07g47284-CTTA)	CTTA	TACGTGGAAACAATGACAGTTCA	Mb2Cas12a	Test Mb2Cas12a system at VTTV PAM sites
88	1941	CTTA-2 (Os05g36070-CTTA)	CTTA	ACCCTGTGTGAATGGTCAGTAAG	Mb2Cas12a	Test Mb2Cas12a system at VTTV PAM sites
89	1942	CTTC-1 (Os09g37860-CTTC)	CTTC	TCCTGAGGAGCAAGAGCCATCAC	Mb2Cas12a	Test Mb2Cas12a system at VTTV PAM sites
90	1943	CTTC-2 (Os02g46610-CTTC)	CTTC	TGTATCTCCGACACCCGGATCAC	Mb2Cas12a	Test Mb2Cas12a system at VTTV PAM sites
91	1944	CTTG-1 (Os12g16490-CTTG)	CTTG	GATGATGCATCAGGTACTAGAAC	Mb2Cas12a	Test Mb2Cas12a system at VTTV PAM sites
92	1945	CTTG-2 (Os07g40790-CTTG)	CTTG	GCACCATATGCTTGCTGATCAAA	Mb2Cas12a	Test Mb2Cas12a system at VTTV PAM sites
93	1946	GTTA-1 (Os12g12600-GTTA)	GTTA	TAATATTGGATCCACCGATTTAA	Mb2Cas12a	Test Mb2Cas12a system at VTTV PAM sites
94	1947	GTTA-2 (Os08g01020-GTTA)	GTTA	GTATTTCTGAATTTCATGCCCAA	Mb2Cas12a	Test Mb2Cas12a system at VTTV PAM sites
95	1948	GTTC-1 (Os11g19880-GTTC)	GTTC	TTCACAATCTTATAGTCACTGAA	Mb2Cas12a	Test Mb2Cas12a system at VTTV PAM sites
96	1949	GTTC-2 (Os03g52910-GTTC)	GTTC	TGAATGCTCCGGGAGCCGTAGAA	Mb2Cas12a	Test Mb2Cas12a system at VTTV PAM sites
97	1950	GTTG-1 (Os12g24050-GTTG)	GTTG	AGCATATGGTTGTAACTTCAGAA	Mb2Cas12a	Test Mb2Cas12a system at VTTV PAM sites
98	1951	GTTG-2 (Os11g23770-GTTG)	GTTG	GGTCGTCGTGCTCGAAACTAAAA	Mb2Cas12a	Test Mb2Cas12a system at VTTV PAM sites
99	546	OsPDS-TATG	TATG	AAGTGATGTCTGAGGATTAACAC	LbCas12a-RVR	Test LbCas12a RVR variant at TATV sites
100	552	OsROC5-TATG	TATG	ATCTCTCACTAAACCATCAATGG	LbCas12a-RVR	Test LbCas12a RVR variant at TATV sites
101	2184	OsPDS-TATA	TATA	TTTGATTGGCTTTTCTGCAGGTT	LbCas12a-RVR	Test LbCas12a RVR variant at TATV sites
102	2185	OsEFPL9-TATA	TATA	AATCGGAGGCTGGTGCAATGGCT	LbCas12a-RVR	Test LbCas12a RVR variant at TATV sites
103	545	OsPDS-TATC	TATC	AAACTCTTTCATCGATAAGGTAG	LbCas12a-RVR	Test LbCas12a RVR variant at TATV sites
104	559	OsDEP1-TATC	TATC	TGCATTTCATGTCTTTGCTACTG	LbCas12a-RVR	Test LbCas12a RVR variant at TATV sites
105	2188	OsPDS-TATG	TATG	AAGTGATGTCTGAGGATTAACAC	Mb2Cas12a-RVR	Test Mb2Cas12a RVR variant at TATV sites
106	2189	OsROC5-TATG	TATG	ATCTCTCACTAAACCATCAATGG	Mb2Cas12a-RVR	Test Mb2Cas12a RVR variant at TATV sites
107	2190	OsPDS-TATA	TATA	TTTGATTGGCTTTTCTGCAGGTT	Mb2Cas12a-RVR	Test Mb2Cas12a RVR variant at TATV sites
108	2191	OsEFPL9-TATA	TATA	AATCGGAGGCTGGTGCAATGGCT	Mb2Cas12a-RVR	Test Mb2Cas12a RVR variant at TATV sites
109	2186	OsPDS-TATC	TATC	AAACTCTTTCATCGATAAGGTAG	Mb2Cas12a-RVR	Test Mb2Cas12a RVR variant at TATV sites
110	2187	OsDEP1-TATC	TATC	TGCATTTCATGTCTTTGCTACTG	Mb2Cas12a-RVR	Test Mb2Cas12a RVR variant at TATV sites
111	2194	OsPDS-TATG	TATG	AAGTGATGTCTGAGGATTAACAC	Lb5Cas12a-RVR	Test Lb5Cas12a RVR variant at TATV sites
112	2195	OsROC5-TATG	TATG	ATCTCTCACTAAACCATCAATGG	Lb5Cas12a-RVR	Test Lb5Cas12a RVR variant at TATV sites
113	2196	OsPDS-TATA	TATA	TTTGATTGGCTTTTCTGCAGGTT	Lb5Cas12a-RVR	Test Lb5Cas12a RVR variant at TATV sites
114	2197	OsEFPL9-TATA	TATA	AATCGGAGGCTGGTGCAATGGCT	Lb5Cas12a-RVR	Test Lb5Cas12a RVR variant at TATV sites
115	2192	OsPDS-TATC	TATC	AAACTCTTTCATCGATAAGGTAG	Lb5Cas12a-RVR	Test Lb5Cas12a RVR variant at TATV sites
116	2193	OsDEP1-TATC	TATC	TGCATTTCATGTCTTTGCTACTG	Lb5Cas12a-RVR	Test Lb5Cas12a RVR variant at TATV sites
117	2200	OsPDS-TATG	TATG	AAGTGATGTCTGAGGATTAACAC	BsCas12a-RVR	Test BsCas12a RVR variant at TATV sites
118	2201	OsROC5-TATG	TATG	ATCTCTCACTAAACCATCAATGG	BsCas12a-RVR	Test BsCas12a RVR variant at TATV sites
119	2202	OsPDS-TATA	TATA	TTTGATTGGCTTTTCTGCAGGTT	BsCas12a-RVR	Test BsCas12a RVR variant at TATV sites
120	2203	OsEFPL9-TATA	TATA	AATCGGAGGCTGGTGCAATGGCT	BsCas12a-RVR	Test BsCas12a RVR variant at TATV sites
121	2198	OsPDS-TATC	TATC	AAACTCTTTCATCGATAAGGTAG	BsCas12a-RVR	Test BsCas12a RVR variant at TATV sites
122	2199	OsDEP1-TATC	TATC	TGCATTTCATGTCTTTGCTACTG	BsCas12a-RVR	Test BsCas12a RVR variant at TATV sites
123	2206	OsPDS-TATG	TATG	AAGTGATGTCTGAGGATTAACAC	ErCas12a-RVR	Test ErCas12a RVR variant at TATV sites
124	2207	OsROC5-TATG	TATG	ATCTCTCACTAAACCATCAATGG	ErCas12a-RVR	Test ErCas12a RVR variant at TATV sites
125	2208	OsPDS-TATA	TATA	TTTGATTGGCTTTTCTGCAGGTT	ErCas12a-RVR	Test ErCas12a RVR variant at TATV sites
126	2209	OsEFPL9-TATA	TATA	AATCGGAGGCTGGTGCAATGGCT	ErCas12a-RVR	Test ErCas12a RVR variant at TATV sites
127	2204	OsPDS-TATC	TATC	AAACTCTTTCATCGATAAGGTAG	ErCas12a-RVR	Test ErCas12a RVR variant at TATV sites
128	2205	OsDEP1-TATC	TATC	TGCATTTCATGTCTTTGCTACTG	ErCas12a-RVR	Test ErCas12a RVR variant at TATV sites
129	2181	OsEPFL9-TTTG	TTTG	AAGAAGGGTTATGGCCAATGCTT	Mb2Cas12a-v1	Genome editing using Mb2Cas12a-v1
130	2183	OsEPFL9-TTTG	TTTG	AAGAAGGGTTATGGCCAATGCTT	Mb2Cas12a-v2	Genome editing using Mb2Cas12a-v2
131	441	DEP1-1	TTTG	CTACTGTTGCAAGTGCTCACCCA	LbCas12a	Multiplex LbCas12a genome editing system A in rice
		DEP1-2	TTTC	CAGAAAGAGAAGGAGGCACAGAT
		ROC5-1	TTTC	TGCTTCCTGCAATGCCGGTAGAC
		ROC5-2	TTTG	TAAGCAGCTGGCTGAGGGTGCAT
132	442	DEP1-1	TTTG	CTACTGTTGCAAGTGCTCACCCA	LbCas12a	Multiplex LbCas12a genome editing system B in rice
		DEP1-2	TTTC	CAGAAAGAGAAGGAGGCACAGAT
		ROC5-1	TTTC	TGCTTCCTGCAATGCCGGTAGAC
		ROC5-2	TTTG	TAAGCAGCTGGCTGAGGGTGCAT
133	443	DEP1-1	TTTG	CTACTGTTGCAAGTGCTCACCCA	LbCas12a	Multiplex LbCas12a genome editing system C in rice
		DEP1-2	TTTC	CAGAAAGAGAAGGAGGCACAGAT
		ROC5-1	TTTC	TGCTTCCTGCAATGCCGGTAGAC
		ROC5-2	TTTG	TAAGCAGCTGGCTGAGGGTGCAT
134	362	DEP1-1	TTTG	CTACTGTTGCAAGTGCTCACCCA	LbCas12a	Multiplex LbCas12a genome editing system D in rice
		DEP1-2	TTTC	CAGAAAGAGAAGGAGGCACAGAT
		ROC5-1	TTTC	TGCTTCCTGCAATGCCGGTAGAC
		ROC5-2	TTTG	TAAGCAGCTGGCTGAGGGTGCAT
135	444	DEP1-1	TTTG	CTACTGTTGCAAGTGCTCACCCA	LbCas12a	Multiplex LbCas12a genome editing system E in rice
		DEP1-2	TTTC	CAGAAAGAGAAGGAGGCACAGAT
		ROC5-1	TTTC	TGCTTCCTGCAATGCCGGTAGAC
		ROC5-2	TTTG	TAAGCAGCTGGCTGAGGGTGCAT
136	447	DEP1-1	TTTG	CTACTGTTGCAAGTGCTCACCCA	LbCas12a	Multiplex LbCas12a genome editing system F in rice
		DEP1-2	TTTC	CAGAAAGAGAAGGAGGCACAGAT
		ROC5-1	TTTC	TGCTTCCTGCAATGCCGGTAGAC
		ROC5-2	TTTG	TAAGCAGCTGGCTGAGGGTGCAT
137	448	DEP1-1	TTTG	CTACTGTTGCAAGTGCTCACCCA	LbCas12a	Multiplex LbCas12a genome editing system G in rice
		DEP1-2	TTTC	CAGAAAGAGAAGGAGGCACAGAT
		ROC5-1	TTTC	TGCTTCCTGCAATGCCGGTAGAC
		ROC5-2	TTTG	TAAGCAGCTGGCTGAGGGTGCAT
138	449	DEP1-1	TTTG	CTACTGTTGCAAGTGCTCACCCA	LbCas12a	Multiplex LbCas12a genome editing system H in rice
		DEP1-2	TTTC	CAGAAAGAGAAGGAGGCACAGAT
		ROC5-1	TTTC	TGCTTCCTGCAATGCCGGTAGAC
		ROC5-2	TTTG	TAAGCAGCTGGCTGAGGGTGCAT
139	445	DEP1-1	TTTG	CTACTGTTGCAAGTGCTCACCCA	LbCas12a	Multiplex LbCas12a genome editing system I in rice
		DEP1-2	TTTC	CAGAAAGAGAAGGAGGCACAGAT
		ROC5-1	TTTC	TGCTTCCTGCAATGCCGGTAGAC
		ROC5-2	TTTG	TAAGCAGCTGGCTGAGGGTGCAT
140	446	DEP1-1	TTTG	CTACTGTTGCAAGTGCTCACCCA	LbCas12a	Multiplex LbCas12a genome editing system J in rice
		DEP1-2	TTTC	CAGAAAGAGAAGGAGGCACAGAT
		ROC5-1	TTTC	TGCTTCCTGCAATGCCGGTAGAC
		ROC5-2	TTTG	TAAGCAGCTGGCTGAGGGTGCAT
141	816	PDS	TTTG	GAGTGAAATCTCTTGTCTTAAGG	LbCas12a	Multiplex LbCas12a genome editing system B in rice
		DEP1	TTTG	CTACTGTTGCAAGTGCTCACCCA
		ROC5	TTTC	TGCTTCCTGCAATGCCGGTAGAC
		miR528	TTTG	CCTCTCTCTCCTGTGCTTGCCTC
142	817	PDS	TTTG	GAGTGAAATCTCTTGTCTTAAGG	LbCas12a	Multiplex LbCas12a genome editing system D in rice
		DEP1	TTTG	CTACTGTTGCAAGTGCTCACCCA
		ROC5	TTTC	TGCTTCCTGCAATGCCGGTAGAC
		miR528	TTTG	CCTCTCTCTCCTGTGCTTGCCTC
143	818	PDS	TTTG	GAGTGAAATCTCTTGTCTTAAGG	LbCas12a	Multiplex LbCas12a genome editing system G in rice
		DEP1	TTTG	CTACTGTTGCAAGTGCTCACCCA
		ROC5	TTTC	TGCTTCCTGCAATGCCGGTAGAC
		miR528	TTTG	CCTCTCTCTCCTGTGCTTGCCTC
144	819	PDS	TTTG	GAGTGAAATCTCTTGTCTTAAGG	LbCas12a	Multiplex LbCas12a genome editing system H in rice
		DEP1	TTTG	CTACTGTTGCAAGTGCTCACCCA
		ROC5	TTTC	TGCTTCCTGCAATGCCGGTAGAC
		miR528	TTTG	CCTCTCTCTCCTGTGCTTGCCTC
145	820	PDS	TTTG	GAGTGAAATCTCTTGTCTTAAGG	LbCas12a	Multiplex LbCas12a genome editing system M in rice
		DEP1	TTTG	CTACTGTTGCAAGTGCTCACCCA
		ROC5	TTTC	TGCTTCCTGCAATGCCGGTAGAC
		miR528	TTTG	CCTCTCTCTCCTGTGCTTGCCTC
146	821	PDS	TTTG	GAGTGAAATCTCTTGTCTTAAGG	LbCas12a	Multiplex LbCas12a genome editing system I in rice
		DEP1	TTTG	CTACTGTTGCAAGTGCTCACCCA
		ROC5	TTTC	TGCTTCCTGCAATGCCGGTAGAC
		miR528	TTTG	CCTCTCTCTCCTGTGCTTGCCTC
147	822	PDS	TTTG	GAGTGAAATCTCTTGTCTTAAGG	LbCas12a	Multiplex LbCas12a genome editing system L in rice
		DEP1	TTTG	CTACTGTTGCAAGTGCTCACCCA
		ROC5	TTTC	TGCTTCCTGCAATGCCGGTAGAC
		miR528	TTTG	CCTCTCTCTCCTGTGCTTGCCTC
148	1766	PDS	TTTG	GAGTGAAATCTCTTGTCTTAAGG	Mb2Cas12a	Multiplexed genome editing using Mb2Cas12a targeting 4 sites
		DEP1	TTTG	CTACTGTTGCAAGTGCTCACCCA
		ROC5	TTTC	TGCTTCCTGCAATGCCGGTAGAC
		miR528	TTTG	CCTCTCTCTCCTGTGCTTGCCTC
149	1966	SWEET 11	TTTG	GTGGTGTACAGTAGGGGGAGATG	Mb2Cas12a	Multiplexed genome editing using Mb2Cas12a targeting 6 sites
		SWEET 13	TTTG	CTCCTATATAAAGCACCACAACT
		SWEET 14-1	TTG	GTGTCCAGGGTCACACACCATAA
		SWEET 14-2	TTTG	CTTGAAGGCTTGATGAGCTTAGC
		GS3	TTTG	TAGGGTTGACGAATTCATCGGAA
		GW2	TTTA	CACCACGATACTCCACAGCATAA
150	1963	T1 (PDS)	TTTG	GAGTGAAATCTCTTGTCTTAAGG	LbCas12a	Multiplexed genome editing using LbCas12a targeting 16 sites
		T2 (DEP1)	TTTG	CTACTGTTGCAAGTGCTCACCCA
		T3 (ROC5)	TTTC	TGCTTCCTGCAATGCCGGTAGAC
		T4 (miR528)	TTTG	CCTCTCTCTCCTGTGCTTGCCTC
		T5 (OsEPFL9-TTTG)	TTTG	AAGAAGGGTTATGGCCAATGCTT
		T6 (Os11g44430)	TTTG	GGGCATGGAGACAGGAGACATAG
		T7 (Os07g40404)	TTTG	GCACCATATGCTTGCTGATCAAA
		T8 (Os10g40824)	TTTA	ACCCTGTGTGAATGGTCAGTAAG
		T9 (Os04g50120)	TTTC	TGTATCTCCGACACCCGGATCAC
		T10 (Os06g18810)	TTTG	GATGATGCATCAGGTACTAGAAC
		T11 (Os02g43194)	TTTA	CCGGTGAAAAGGACCTTGTCCCA
		T12 (Os01g02690)	TTTC	TGGGGCCTTGCAAGGTCACCTCC
		T13 (Os11g01450)	TTTG	CCGGCAGCTAATAGGGATCTAAA
		T14 (Os07g10860)	TTTA	TACGTGGAAACAATGACAGTTCA
		T15 (Os02g49270)	TTTC	TCCTGAGGAGCAAGAGCCATCAC
		T16 (Os01g23900)	TTTG	AGCATATGGTTGTAACTTCAGAA
151	876	Os01g59980 (antisense)	TTTG	CGCCACCGGCGTTGGGGAGGATG	dLbCas12a-SRDX	Multiplex LbCas12a repression system D in rice
		Os03g16440 (antisense)	TTTG	GGGGAGGAGGAGGAGGCGGATGG
		Os11g36470 (antisense)	TTTG	CGGACAGCAACCTCAGCCTCCAC
		Os12g38110 (antisense)	TTTC	GATTGGGTGGGCGGTTTTTTTTT
152	877	Os01g59980 (sense)	TTTC	TCCGTCCCACGGCCCATCATCCT	dLbCas12a-SRDX	Multiplex LbCas12a repression system D in rice
		Os03g16440 (sense)	TTTG	GAGATTGTGTCCGGCAATATAAA
		Os11g36470 (sense)	TTTG	AGTGAGCTCTATGATCCAAGTAG
		Os12g38110 (sense)	TTTC	CCCGCATTATTTGATTTCCTCTC
153	878	Os01g59980 (antisense)	TTTG	CGCCACCGGCGTTGGGGAGGATG	dLbCas12a-SRDX	Multiplex LbCas12a repression system M in rice
		Os03g16440 (antisense)	TTTG	GGGGAGGAGGAGGAGGCGGATGG
		Os11g36470 (antisense)	TTTG	CGGACAGCAACCTCAGCCTCCAC
		Os12g38110 (antisense)	TTTC	GATTGGGTGGGCGGTTTTTTTTT
154	879	Os01g59980 (sense)	TTTC	TCCGTCCCACGGCCCATCATCCT	dLbCas12a-SRDX	Multiplex LbCas12a repression system M in rice
		Os03g16440 (sense)	TTTG	GAGATTGTGTCCGGCAATATAAA
		Os11g36470 (sense)	TTTG	AGTGAGCTCTATGATCCAAGTAG
		Os12g38110 (sense)	TTTC	CCCGCATTATTTGATTTCCTCTC
155	883	AtEDS1 (At3g48090)	TTTA	ATCCGCTCCTACTCTGTTAATTT	dLbCas12a-SRDX	Multiplex LbCas12a repression system D in Arabidopsis
		AtEDS1 (At3g48090)	TTTG	CATTGAAATGGTCTCATGATGGG
		AtEDS1 (At3g48080)	TTTG	AGTCGTCTTGATTCTTAGTCCTC
		AtEDS1 (At3g48080)	TTTG	GGTAATTACTCCTGTCTACATCT
156	885	AtEDS1 (At3g48090)	TTTA	ATCCGCTCCTACTCTGTTAATTT	dLbCas12a-SRDX	Multiplex LbCas12a repression system M in Arabidopsis
		AtEDS1 (At3g48090)	TTTG	CATTGAAATGGTCTCATGATGGG
		AtEDS1 (At3g48080)	TTTG	AGTCGTCTTGATTCTTAGTCCTC
		AtEDS1 (At3g48080)	TTTG	GGTAATTACTCCTGTCTACATCT
157	1677	None	None	None	LbCas12a	LbCas12a repression system control in rice
158	None	None	None	None	None	LbCas12a repression system control in Arabidopsis
159	2820	OsDEP1-TTTC	TTTC	CAGAAAGAGAAGGAGGCACAGAT	Mb2Cas12a-RVRR	Mb2-RVRR genome editing
160	2821	OsEPFL9-TTTG	TTTG	AAGAAGGGTTATGGCCAATGCTT	Mb2Cas12a-RVRR	Mb2-RVRR genome editing
161	2822	Os09g37860-CTTC	CTTC	TCCTGAGGAGCAAGAGCCATCAC	Mb2Cas12a-RVRR	Mb2-RVRR genome editing
161	2822	Os04g50120-TTTC	TTTC	TCCTGAGGAGCAAGAGCCATCAC	Mb2Cas12a-RVRR	Mb2-RVRR genome editing
162	2823	Os12g24050-GTTG	GTTG	AGCATATGGTTGTAACTTCAGAA	Mb2Cas12a-RVRR	Mb2-RVRR genome editing
163	2824	OsPDS-TATC	TATC	AAACTCTTTCATCGATAAGGTAG	Mb2Cas12a-RVRR	Mb2-RVRR genome editing
164	2825	OsPDS-TATG	TATG	AAGTGATGTCTGAGGATTAACAC	Mb2Cas12a-RVRR	Mb2-RVRR genome editing
165	2826	OsPDS-CCCC	CCCC	TAATTACAGTCATGTGTTAGTAA	Mb2Cas12a-RVRR	Mb2-RVRR genome editing
166	2827	OsROC5-TCCA	TCCA	TTGATGGTTTAGTGAGAGATCAT	Mb2Cas12a-RVRR	Mb2-RVRR genome editing
167	2828	OsDEP1-TCCC	TCCC	TGCAGATCAAAATTGTGTATCTG	Mb2Cas12a-RVRR	Mb2-RVRR genome editing
168	2829	OsDEP1-TTCC	TTCC	AGAAAGAGAAGGAGGCACAGATC	Mb2Cas12a-RVRR	Mb2-RVRR genome editing
169	2830	OsDEP1-CCCC	CCCC	TCAGAACCTGCGAGCAAACTATA	Mb2Cas12a-RVRR	Mb2-RVRR genome editing
170	2831	OsEPFL9-TATA	TATA	AATCGGAGGCTGGTGCAATGGCT	Mb2Cas12a-RVRR	Mb2-RVRR genome editing
171	2964	OsPDS-TATA	TATA	TTTGATTGGCTTTTCTGCAGGTT	Mb2Cas12a-RVRR	Mb2-RVRR genome editing
172	2965	OsPDS-TATC-2	TATC	ATGTTGTGAAGACACCAAGGTGA	Mb2Cas12a-RVRR	Mb2-RVRR genome editing
173	2966	OsEPFL9-TATG	TATG	GAGAACAATATCCTCACCAAACA	Mb2Cas12a-RVRR	Mb2-RVRR genome editing
174	2967	OsROC5-TCCG	TCCG	TTGATGGTTTAGTGAGAGATCAT	Mb2Cas12a-RVRR	Mb2-RVRR genome editing
175	2968	OsEPFL9-TCCC	TCCC	AGTGGATGCAAATGACCCCATGA	Mb2Cas12a-RVRR	Mb2-RVRR genome editing
176	2969	OsEPFL9-TTCA	TTCA	AGTGTACTGCCGAGCAGGTCCCA	Mb2Cas12a-RVRR	Mb2-RVRR genome editing
177	2970	OsPDS-TTCG	TTCG	GCTGAATTCTCGTATTCAGAAAA	Mb2Cas12a-RVRR	Mb2-RVRR genome editing
178	2971	OsROC5-CCCC	CCCC	ATGCAGGAGATGACCCAGATCGC	Mb2Cas12a-RVRR	Mb2-RVRR genome editing
179	3052	Os07g40404-TTTG	TTTG	GCACCATATGCTTGCTGATCAAA	Mb2Cas12a-RVRR	Mb2-RVRR genome editing
179	3052	Os07g40790-CTTG	CTTG	GCACCATATGCTTGCTGATCAAA	Mb2Cas12a-RVRR	Mb2-RVRR genome editing
180	3054	OsROC5-TTTG	TTTG	TAAGCAGCTGGCTGAGGGTGCAT	Mb2Cas12a-RVRR	Mb2-RVRR genome editing
181	3055	OsPDS-TCTA	TCTA	GGTGGAGGAAGAAATCATGCAAG	Mb2Cas12a-RVRR	Mb2-RVRR genome editing
182	3056	OsPDS-TCTC	TCTC	GTAGGAGCCTGAAAAGTCTGCAG	Mb2Cas12a-RVRR	Mb2-RVRR genome editing
183	3057	OsEPFL9-TCTG	TCTG	ATGCAAAGGGGTACCTGAGATGC	Mb2Cas12a-RVRR	Mb2-RVRR genome editing
184	3058	OsEPFL9-TGTA	TGTA	CCTTGACATCATATGAAATTGAA	Mb2Cas12a-RVRR	Mb2-RVRR genome editing
185	3059	OsROC5-TGTC	TGTC	AAGATGGCACAGATGGACGATCC	Mb2Cas12a-RVRR	Mb2-RVRR genome editing
186	3060	OsROC5-TGTG	TGTG	AGAGAACAGAGAAACCATTTAAA	Mb2Cas12a-RVRR	Mb2-RVRR genome editing
187	3061	OsEPFL9-TACA	TACA	ACGAGTGCAGAGGGTGTCGATTC	Mb2Cas12a-RVRR	Mb2-RVRR genome editing
188	3062	OsROC5-TACC	TACC	GTCCACTCCTTCGGTCTGGTCTC	Mb2Cas12a-RVRR	Mb2-RVRR genome editing
189	3063	OsROC5-TACG	TACG	ATGAGGCATCAGTGCACCAGCTC	Mb2Cas12a-RVRR	Mb2-RVRR genome editing
190	3064	OsROC5-TGCA	TGCA	TCACACAGCCGGAAGGTACCCTC	Mb2Cas12a-RVRR	Mb2-RVRR genome editing
191	3065	OsROC5-TGCC	TGCC	CATGCACCCTCAGCCAGCTGCTT	Mb2Cas12a-RVRR	Mb2-RVRR genome editing
192	3066	OsROC5-TGCG	TGCG	CGCCTCAAGGACGAGCTCAACCG	Mb2Cas12a-RVRR	Mb2-RVRR genome editing
193	3067	OsDEP1-CTCA	CTCA	GGATCTGCACCTCCAGCTGCATC	Mb2Cas12a-RVRR	Mb2-RVRR genome editing
194	3068	OsROC5-CTCC	CTCC	ATTGTTCGAGTAGAATGGCCAGT	Mb2Cas12a-RVRR	Mb2-RVRR genome editing
195	3069	OsDEP1-CTCG	CTCG	GATTGATGGCGCCGTGATTCACC	Mb2Cas12a-RVRR	Mb2-RVRR genome editing
196	3070	OsPDS-CTCC	CTCC	ACTACAGACTGAGCACAAAGCTT	Mb2Cas12a-RVRR	Mb2-RVRR genome editing
197	3071	OsPDS-CTCG	CTCG	TAGGAGCCTGAAAAGTCTGCAGT	Mb2Cas12a-RVRR	Mb2-RVRR genome editing
198	3072	OsROC5-CCCA-1	CCCA	TGCACCCTCAGCCAGCTGCTTAC	Mb2Cas12a-RVRR	Mb2-RVRR genome editing
199	3073	OsROC5-CCCA-2	CCCA	TGCAGGAGATGACCCAGATCGCC	Mb2Cas12a-RVRR	Mb2-RVRR genome editing
200	3074	OsROC5-CCCG	CCCG	GCTGTATGAATGAGTTCGCCGGA	Mb2Cas12a-RVRR	Mb2-RVRR genome editing
201	3212	Os02g54120-ATTA	ATTA	TCAGGTTCAGAATGCTGGTCCCC	Mb2Cas12a-RVRR	Mb2-RVRR genome editing
202	3213	Os02g43194-TTTA	TTTA	TCAGGTTCAGAATGCTGGTCCCC	Mb2Cas12a-RVRR	Mb2-RVRR genome editing
202	3213	Os04g45720-ATTA	ATTA	CCGGTGAAAAGGACCTTGTCCCA	Mb2Cas12a-RVRR	Mb2-RVRR genome editing
203	3214	Os06g22970-ATTC	ATTC	TGGGGCCTTGCAAGGTCACCTCC	Mb2Cas12a-RVRR	Mb2-RVRR genome editing
203	3214	Os03g48170-TTTC	TTTC	TGGGGCCTTGCAAGGTCACCTCC	Mb2Cas12a-RVRR	Mb2-RVRR genome editing
204	3215	Os12g01480-ATTG	ATTG	GGGCATGGAGACAGGAGACATAG	Mb2Cas12a-RVRR	Mb2-RVRR genome editing
206	3217	Os05g36070-CTTA	CTTA	ACCCTGTGTGAATGGTCAGTAAG	Mb2Cas12a-RVRR	Mb2-RVRR genome editing
207	2917	OsEPFL9-TTTG	TTTG	AAGAAGGGTTATGGCCAATGCTT	Mb2Cas12a-RVRR	Mb2-RVRR multiplexed genome editing
		Os04g50120-TTTC	TTTC	TCCTGAGGAGCAAGAGCCATCAC
		Os02g46610-CTTC	CTTC	TCCTGAGGAGCAAGAGCCATCAC
		Os12g24050-GTTG	GTTG	AGCATATGGTTGTAACTTCAGAA
		OsEPFL9-TATA	TATA	AATCGGAGGCTGGTGCAATGGCT
		OsDEP1-TTCC	TTCC	AGAAAGAGAAGGAGGCACAGATC
		OsDEP1-CCCC	CCCC	TCAGAACCTGCGAGCAAACTATA
