# Supplementary material for: Expanding the scope of plant genome engineering with Cas12a orthologs and highly multiplexable editing systems
Source: Nat Commun. 2021 Mar 29;12:1944. doi: 10.1038/s41467-021-22330-w (PMC8007695; doi:10.1038/s41467-021-22330-w)
Supplement: Supplementary file 7 — Source Data [file 41467_2021_22330_MOESM7_ESM.zip]

Archive with 7 entries (4 files):
- Source Data/
- Source Data/Source Data-20210302.docx
- __MACOSX/
- __MACOSX/Source Data/
- __MACOSX/Source Data/._Source Data-20210302.docx
- Source Data/Source Data-20210305.xlsx
- __MACOSX/Source Data/._Source Data-20210305.xlsx
