# Supplementary material for: Expanding the scope of plant genome engineering with Cas12a orthologs and highly multiplexable editing systems
Source: Nat Commun. 2021 Mar 29;12:1944. doi: 10.1038/s41467-021-22330-w (PMC8007695; doi:10.1038/s41467-021-22330-w)
Supplement: Supplementary file 7 — Source Data [file 41467_2021_22330_MOESM7_ESM.zip › Source Data/Source Data-20210305.xlsx]

## Sheet: Figure 1b
OsDEP1-TTTC	Total mutation			Deletion
Efficiency %	Biological replication 1	Biological replication 2	Biological replication 3	Biological replication 1	Biological replication 2	Biological replication 3
WT	1.23032			0.194857
Lb	17.1131	54.8792	23.8117	13.9375	46.8062	18.7826
Er	14.9057	55.6261	31.7108	12.209	45.9649	25.4017
Lb5	17.3586	41.4402	27.6829	13.6563	35.5615	21.6922
Bs	13.9156	20.4901	25.9953	11.4463	17.2527	21.3506
Mb2	17.3586	22.3708	19.3456	12.8672	17.6401	15.9013
Ts	8.86772	25.4009		7.34091	20.6347
Ml	7.94269	11.5597	22.2487	5.56406	8.8325	16.7929
Bo	8.27805	6.76284	8.40831	6.81544	5.65114	6.80267
Mb	7.13538	7.30957		5.03089	5.07306
CMa	2.53732	4.11452	1.4639	1.61864	2.07753	0.235685
OsEPFL9-TTTG	Total mutation			Deletion
Efficiency %	Biological replication 1	Biological replication 2	Biological replication 3	Biological replication 1	Biological replication 2	Biological replication 3
WT	6.48086			5.00336
Lb	27.38	21.3127	55.9213	23.9147	19.3107	50.7692
Er	19.4298	13.1378	34.2562	16.6886	11.013	30.8372
Lb5	25.6941	18.0574	43.5674	22.7064	15.5988	39.4724
Bs	12.108	14.5458	38.6822	10.3267	12.1934	34.5696
Mb2	16.5004	15.1472	37.21	14.0186	12.3542	32.6886
Ts	12.3498	10.609		10.145	8.73764
Ml	14.8252	15.5548	29.8987	12.2788	12.6328	26.1778
Bo	10.736	10.5393	24.3689	9.04544	9.08657	21.0853
Mb	11.7336	8.37335		9.94092	6.80408
CMa	5.09856	3.62388	6.44114	3.99924	2.72583	4.88498

## Sheet: Figure 1c
Er	Biological replication 1	Biological replication 2	Biological replication 3
Efficiency %
No MM	15.5996	32.9284	27.4959
MM1	0.086279	1.17184	0.573075
MM2	0.557677	0.610847	1.46747
MM3	0.133989	2.38413	0.029479
MM4	0.701048	1.15162	0.056359
MM5	0.477131	0.374541	0.246922
MM6	34.1369	33.0372	24.0085
Lb5	Biological replication 1	Biological replication 2	Biological replication 3
Efficiency %
No MM	8.32479	15.7768	19.8717
MM1	1.25923	1.07752	0.807164
MM2	4.54416	1.45804	3.36674
MM3	0.683049	0.288843	2.57811
MM4	3.32434	2.57955	3.61594
MM5	0.628923	1.15844	0.285501
MM6	5.18307	2.76115	4.81001
Bs	Biological replication 1	Biological replication 2	Biological replication 3
Efficiency %
No MM	20.5418	16.6924	24.9522
MM1	0	3.58347	2.67323
MM2	2.80354	2.26962	1.98829
MM3	0.169121	2.83664	1.99238
MM4	0.282855	2.08544	1.86397
MM5	0.038549	1.28809	1.69697
MM6	27.9308	30.6431	29.0707
Mb2	Biological replication 1	Biological replication 2	Biological replication 3
Efficiency %
No MM	64.5891	54.3021	66.7486
MM1	4.54887	5.05345	7.455
MM2	1.5698	0.225922	0.017642
MM3	1.13485	2.75263	1.87902
MM4	3.03174	0.209413	0.943911
MM5	2.31993	0.481895	2.68541
MM6	75.3304	9.2354	76.8851

## Sheet: Figure 1d
Er	Biological replication 1	Biological replication 2	Biological replication 3
Efficiency %
15 nt	0.704658	0	0.257612
17 nt	0.26338	1.91376	0.025124
19 nt	20.6217	26.504	20.8777
21 nt	24.2817	44.1083	27.6602
23 nt	15.5996	32.9284	27.4959
Lb5	Biological replication 1	Biological replication 2	Biological replication 3
Efficiency %
15 nt	1.43654	3.73638	3.56051
17 nt	6.71962	5.41605	2.41926
19 nt	3.57709	7.0711	12.3416
21 nt	3.92526	9.24862	1.61949
23 nt	8.32479	15.7768	19.8717
Bs	Biological replication 1	Biological replication 2	Biological replication 3
Efficiency %
15 nt	0	1.09311	1.86926
17 nt	0.193807	1.17967	2.32603
19 nt	2.72959	15.0226	19.0076
21 nt	20.9664	25.7012	29.5928
23 nt	20.5418	16.6924	24.9522
Mb2	Biological replication 1	Biological replication 2	Biological replication 3
Efficiency %
15 nt	2.21319	0.189021	0.228109
17 nt	18.7271	2.65145	11.9819
19 nt	35.0285	60.7977	55.0388
21 nt	75.5081	49.6292	17.5166
23 nt	64.5891	54.3021	66.7486

## Sheet: Figure 2a
OsROC5-GTTG	Total mutation			Deletion
Efficiency %	Biological replication 1	Biological replication 2	Biological replication 3	Biological replication 1	Biological replication 2	Biological replication 3
WT	1.53992			0.016853
Lb	1.17976	1.46052	2.05709	0.28356	0.51097	0.88762
Er	3.12952	3.09622	3.46468	2.44119	2.23524	2.34908
Lb5	1.20485	1.03198	1.98001	0.42804	0.34905	0.57864
Bs	1.05174	1.26503	2.6758	0.40244	0.51723	1.43173
Mb2	7.68349	6.91435	6.67203	6.24018	5.68187	4.71212
Ts	1.83594	1.6024		1.09696	0.85491
Ml	0.906917	1.06153	1.27447	0.33185	0.42794	0.08775
Bo	0.993075	0.960905	1.52425	0.22598	0.3251	0.40521
Mb	3.92231	3.69811		3.04788	2.81346
CMa	0.584518	0.626745	1.21861	0.01033	0.01448	0.10102
OsDEP1-GTTC	Total mutation			Deletion
Efficiency %	Biological replication 1	Biological replication 2	Biological replication 3	Biological replication 1	Biological replication 2	Biological replication 3
WT	3.11415			1.14631
Lb	2.63407	3.12487		1.71769	2.1526
Er	1.64362	2.00898	3.49539	0.93774	1.11885	1.35386
Lb5	3.46805	3.17246	8.56318	2.27146	2.08251	5.83844
Bs	2.12071	2.17044	4.74339	1.29953	1.24512	2.57263
Mb2	12.7774	8.97932	17.2269	9.62196	7.1392	13.1851
Ts	2.56962	2.48209		1.72482	1.54018
Ml	1.78185	1.94357	4.16719	0.91668	1.08411	1.90309
Bo	2.0817	1.92762	3.35805	1.26507	1.02026	1.30822
Mb	3.53802	3.44945		2.36999	2.35087
CMa	1.94286	2.05308	3.05989	1.21941	1.22036	1.15499

## Sheet: Figure 2b
Efficiency %	Biological replication 1	Biological replication 2	Biological replication 3
ATTA-1	11.3	19.1	18.6
ATTA-2	31.6	19.4	24.1
ATTC-1	33	36.8	44.2
ATTC-2	45.1	45.9	53.8
ATTG-1	5.6	7.2	2.1
ATTG-2	23.7	32.6	21.2
CTTA-1	33.5	18.2	27
CTTA-2	27.5	24.6	31.1
CTTC-1	44.7	66.3	30.4
CTTC-2	20.9	9.9	14
CTTG-1	63	63.6	63
CTTG-2	28.9	49.3	29.1
GTTA-1	4.2	3.4	5.1
GTTA-2	3.6	1.2	3
GTTC-1	0.5	0.7	0.2
GTTC-2	29.3	27.4	21.6
GTTG-1	53.2	44.3	62.6
GTTG-2	8.1	8.5	6.5

## Sheet: Figure 2d
OsPDS-TATG	Biological replication 1	Biological replication 2	Biological replication 3
Efficiency %
Lb	21.4051	7.80148	4.01775
Er	3.84183	0	5.39732
Lb5	23.489	10.4148	18.5409
Bs	22.3189	9.42608	17.3557
Mb2	24.4647	18.9006	25.7397
OsROC5-TATG	Biological replication 1	Biological replication 2	Biological replication 3
Efficiency %
Lb	3.14159	15.0165	10.7263
Er	0	0.707155	0.479076
Lb5	14.7242	13.6387	6.50044
Bs	4.55839	6.42086	7.49198
Mb2	13.4628	22.4422	10.9053
OsPDS-TATA	Biological replication 1	Biological replication 2	Biological replication 3
Efficiency %
Lb	3.93882	0	20.4928
Er	14.3774	15.396	21.0315
Lb5	16.2011	16.167	5.39455
Bs	18.4863	16.3974	19.5079
Mb2	23.4219	26.0505	27.8676
OsEPFL9-TATA	Biological replication 1	Biological replication 2	Biological replication 3
Efficiency %
Lb	0.825096	0	0
Er	1.90093	12.8559	0
Lb5	18.2805	17.5337	6.51217
Bs	2.13579	10.6886	7.90033
Mb2	27.9444	24.5392	27.7851
OsPDS-TATC	Biological replication 1	Biological replication 2	Biological replication 3
Efficiency %
Lb	0	0	0.154269
Er	0	0	4.14184
Lb5	0.209817	0.249377	1.95439
Bs	0.216166	2.94469	4.35141
Mb2	34.3124	32.6658	37.6981
OsDEP1-TATC	Biological replication 1	Biological replication 2	Biological replication 3
Efficiency %
Lb	0.079121	0.323767	0.413588
Er	0.579706	0	0.680321
Lb5	0.327828	0.295831	0.308321
Bs	0	0.982062	0.211006
Mb2	19.9978	19.9317	17.51

## Sheet: Figure 2e
Efficiency %	Biological replication 1	Biological replication 2	Biological replication 3	Mean	PAM
DEP1-TTTC	12.0912	16.2426	12.4255	13.5865	TTTV
EPFL9-TTTG	8.23953	29.2243	18.618	18.6939
Os07g40404-TTTG	16.1923	26.0424	19.4633	20.566
ROC5-TTTG	2.64657	2.42155	3.20013	2.75609
Os04g50120-TTTC	19.0475	16.828	21.8652	19.2469
Os02g43194-TTTA	3.43071	4.98116	5.16983	4.52723
Os03g48170-TTTC	11.6772	9.10263	10.1537	10.3112
Os09g37860-CTTC	16.6931	20.3459	19.8662	18.9684	VTTV
Os12g24050-GTTG	19.0135	23.4583	24.905	22.4589
Os07g40790-CTTG	5.53664	10.3767	4.71933	6.87754
Os02g54120-ATTA	0.965268	1.0509	1.08528	1.03382
Os04g45720-ATTA	1.09266	1.0505	1.38642	1.17652
Os06g22970-ATTC	2.97938	1.86155	5.40799	3.41631
Os12g01480-ATTG	20.1434	15.6642	17.3858	17.7311
Os05g36070-CTTA	0.877493	1.16642	0.206212	0.750043
PDS-TATC	4.46922	7.35996	6.32215	6.05045	TATV
PDS-TATG	5.04901	6.23687	1.60545	4.29711
EPFL9-TATA	26.438	28.9033	36.4243	30.5885
PDS-TATA	6.37789	6.71771	6.48165	6.52575
PDS-TATC-2	14.7702	10.6009	7.54157	10.9709
EPFL9-TATG	14.367	13.9942	13.9063	14.0892
ROC5-TCCA	9.54544	6.5479	8.31689	8.13674	TYCV
DEP1-TCCC	0.15882	0.0223536	0	0.0603912
DEP1-TTCC	15.4705	19.5155	16.3762	17.1207
ROC5-TCCG	6.06398	7.11341	8.37171	7.18303
EPFL9-TCCC	17.2741	8.05108	11.613	12.3127
EPFL9-TTCA	1.84351	1.93284	2.30315	2.0265
PDS-TTCG	2.16625	1.551	2.09344	1.93689
DEP1-CCCC	8.62439	10.3142	9.47004	9.46954	CCCV
PDS-CCCC	0.00316572	0.0326464	0.100515	0.0454422
ROC5-CCCC	19.7059	17.1151	18.1129	18.3113
ROC5-CCCA-1	33.2985	30.8282	34.314	32.8136
ROC5-CCCA-2	32.5092	18.1719	18.5718	23.0843
ROC5-CCCG	0.863841	0.342074	0.8842	0.696705
DEP1-CTCA	1.28044	1.70044	1.05623	1.3457	CTCV
ROC5-CTCC	0	0	0	0
DEP1-CTCG	0	0	0	0
PDS-CTCC	11.179	11.7453	14.492	12.4721
PDS-CTCG	18.3565	18.3214	21.1595	19.2791
PDS-TCTA	0.573233	1.02302	0.748218	0.781491	TSTV
PDS-TCTC	0.471946	0.280899	0.814469	0.522438
EPFL9-TCTG	0.245725	0.218908	0.574085	0.34624
EPFL9-TGTA	0	0	0	0
ROC5-TGTC	0	0	0	0
ROC5-TGTG	0	0	0	0
EPFL9-TACA	2.46397	1.40965	2.17589	2.0165	TRCV
ROC5-TACC	1.19932	1.80104	1.06697	1.35578
ROC5-TACG	2.81898	3.16019	3.07243	3.0172
ROC5-TGCA	4.67601	4.30908	6.93508	5.30672
ROC5-TGCC	0.32797	0.380108	0.105948	0.271342
ROC5-TGCG	0.231837	0.505935	0.220813	0.319528

## Sheet: Figure 2f
% total genome	O. sativa
NGG	10.5
TTTV	4
VTTV	7.5
TATV	2.3
TYCV	4.5
CTCV	2.2
CCCV	1.7
Mb2-RVRR	22.2

## Sheet: Figure 2g and 2h
OsDEP1-TTTC	32 °C			22 °C
Efficiency %	Biological replication 1	Biological replication 2	Biological replication 3	Biological replication 1	Biological replication 2	Biological replication 3
Er	12.9089	48.9737	27.3677	6.4242	6.98629	9.6868
Lb5	14.6234	37.1733	23.3711	7.5662	9.15486	10.978
Bs	12.1153	18.0695	22.2796	7.72458	9.21696	7.89323
Mb2	14.332	19.2959	16.6906	14.3789	15.2113	9.20036
OsEPFL9-TTTG	32 °C			22 °C
Efficiency %	Biological replication 1	Biological replication 2	Biological replication 3	Biological replication 1	Biological replication 2	Biological replication 3
Er	17.4342	11.5667	31.5043	6.44429	5.17683	7.84132
Lb5	23.5613	16.2422	40.4272	8.00809	8.97346	8.31681
Bs	10.8084	12.8162	35.4955	13.5335	9.24981	10.2325
Mb2	14.6788	13.1982	33.781	17.8726	19.0696	16.1999

## Sheet: Figure 2i
VTTV	32 °C			22 °C
Efficiency %	Biological replication 1	Biological replication 2	Biological replication 3	Biological replication 1	Biological replication 2	Biological replication 3
OsROC5	6.53309	5.8198	4.78956	8.557	11.2836	5.08023
OsDEP1	10.3309	7.53058	13.6994	6.42937	5.52853	7.23947

[truncated: 6 more sheets: Figure 3d, Figure 3e and 3f, Supplementary Figure 25, Supplementary Figure 28b, Supplementary Figure 28d and e, Supplementary Figure 28f]
